# Supplementary material for: Arene extrusion as an approach to reductive elimination at boron: implication of carbene-ligated haloborylene as a transient reactive intermediate
Source: Chem Sci. 2024 Oct 3;15(43):17873–80. doi: 10.1039/d4sc05524a (PMC11472773; doi:10.1039/d4sc05524a)
Supplement: SC-015-D4SC05524A-s003 [file SC-015-D4SC05524A-s003.cif]

# Supplementary Information (SI) for Chemical Science.
# This journal is © The Royal Society of Chemistry 2024

####################################################################### 
# 
# This file contains crystal structure data downloaded from the 
# Cambridge Structural Database (CSD) hosted by the Cambridge 
# Crystallographic Data Centre (CCDC).
# 
# Full information about CCDC data access policies and citation 
# guidelines are available at http://www.ccdc.cam.ac.uk/access/V1 
# 
# Audit and citation data items may have been added by the CCDC. 
# Please retain this information to preserve the provenance of 
# this file and to allow appropriate attribution of the data. 
# 
#######################################################################

data_1Cl
_database_code_depnum_ccdc_archive 'CCDC 2297451'
loop_
_audit_author_name
_audit_author_address
'Chonghe Zhang'
;Massachusetts Institute of Technology
United States of America
;
_audit_update_record             
;
2023-09-26 deposited with the CCDC.	2024-10-02 downloaded from the CCDC.
;
_audit_creation_date             2023-07-12
_audit_creation_method           
;
Olex2 1.5
(compiled 2023.03.06 svn.rbb2c1857 for OlexSys, GUI svn.r6748)
;
_shelx_SHELXL_version_number     2016/6
_chemical_name_common            ?
_chemical_name_systematic        ?
_chemical_formula_moiety         'C16 H24 B2 Cl2'
_chemical_formula_sum            'C16 H24 B2 Cl2'
_chemical_formula_weight         308.87
_chemical_absolute_configuration unk
_chemical_melting_point          ?
loop_
_atom_type_symbol
_atom_type_description
_atom_type_scat_dispersion_real
_atom_type_scat_dispersion_imag
_atom_type_scat_source
C C 0.0033 0.0016 'International Tables Vol C Tables 4.2.6.8 and 6.1.1.4'
H H 0.0000 0.0000 'International Tables Vol C Tables 4.2.6.8 and 6.1.1.4'
B B 0.0013 0.0007 'International Tables Vol C Tables 4.2.6.8 and 6.1.1.4'
Cl Cl 0.1484 0.1585 'International Tables Vol C Tables 4.2.6.8 and 6.1.1.4'

_shelx_space_group_comment       
;
The symmetry employed for this shelxl refinement is uniquely defined
by the following loop, which should always be used as a source of
symmetry information in preference to the above space-group names.
They are only intended as comments.
;
_space_group_crystal_system      monoclinic
_space_group_IT_number           4
_space_group_name_H-M_alt        'P 1 21 1'
_space_group_name_Hall           'P 2yb'
loop_
_space_group_symop_operation_xyz
'x, y, z'
'-x, y+1/2, -z'

_cell_length_a                   8.5963(5)
_cell_length_b                   14.7551(8)
_cell_length_c                   13.3230(7)
_cell_angle_alpha                90
_cell_angle_beta                 94.308(2)
_cell_angle_gamma                90
_cell_volume                     1685.11(16)
_cell_formula_units_Z            4
_cell_measurement_reflns_used    5577
_cell_measurement_temperature    100.00
_cell_measurement_theta_max      27.408
_cell_measurement_theta_min      2.376
_shelx_estimated_absorpt_T_max   0.996
_shelx_estimated_absorpt_T_min   0.968
_exptl_absorpt_coefficient_mu    0.372
_exptl_absorpt_correction_T_max  ?
_exptl_absorpt_correction_T_min  ?
_exptl_absorpt_correction_type   none
_exptl_absorpt_process_details   
;
 TWINABS-2012/1 (Bruker,2012) was used for absorption correction.
 
For component 1:
 wR2(int) was 0.1148 before and 0.0457 after correction.
 
For component 2:
 wR2(int) was 0.1124 before and 0.0541 after correction.
 The Ratio of minimum to maximum transmission is 0.93.

Final HKLF 4 output contains 83802 reflections, Rint = 0.1194
 (41511 with I > 3sig(I), Rint = 0.0408)
;
_exptl_absorpt_special_details   ?
_exptl_crystal_colour            'dull colourless'
_exptl_crystal_colour_lustre     dull
_exptl_crystal_colour_primary    colourless
_exptl_crystal_density_diffrn    1.217
_exptl_crystal_density_meas      ?
_exptl_crystal_density_method    ?
_exptl_crystal_description       plate
_exptl_crystal_F_000             656
_exptl_crystal_size_max          0.087
_exptl_crystal_size_mid          0.067
_exptl_crystal_size_min          0.012
_exptl_transmission_factor_max   ?
_exptl_transmission_factor_min   ?
_diffrn_reflns_av_R_equivalents  0.0408
_diffrn_reflns_av_unetI/netI     0.0304
_diffrn_reflns_Laue_measured_fraction_full 1.000
_diffrn_reflns_Laue_measured_fraction_max 0.996
_diffrn_reflns_limit_h_max       ?
_diffrn_reflns_limit_h_min       ?
_diffrn_reflns_limit_k_max       ?
_diffrn_reflns_limit_k_min       ?
_diffrn_reflns_limit_l_max       ?
_diffrn_reflns_limit_l_min       ?
_diffrn_reflns_number            4036
_diffrn_reflns_point_group_measured_fraction_full 0.521
_diffrn_reflns_point_group_measured_fraction_max 0.517
_diffrn_reflns_theta_full        25.242
_diffrn_reflns_theta_max         27.568
_diffrn_reflns_theta_min         1.533
_diffrn_ambient_temperature      100.00
_diffrn_detector_area_resol_mean ?
_diffrn_measured_fraction_theta_full 1.000
_diffrn_measured_fraction_theta_max 0.996
_diffrn_measurement_device_type  'Bruker APEX-II CCD'
_diffrn_measurement_method       '\f and \w scans'
_diffrn_radiation_type           MoK\a
_diffrn_radiation_wavelength     0.71073
_diffrn_source                   ?
_diffrn_source_current           1.4
_diffrn_source_power             0.07
_diffrn_source_voltage           50.0
_diffrn_standards_number         0
_reflns_Friedel_coverage         0.000
_reflns_Friedel_fraction_full    0.000
_reflns_Friedel_fraction_max     0.000
_reflns_number_gt                3766
_reflns_number_total             4036
_reflns_special_details          
;
 Reflections were merged by SHELXL according to the crystal
 class for the calculation of statistics and refinement.
 
 _reflns_Friedel_fraction is defined as the number of unique
 Friedel pairs measured divided by the number that would be
 possible theoretically, ignoring centric projections and
 systematic absences.
;
_reflns_threshold_expression     'I > 2\s(I)'
_computing_cell_refinement       'SAINT V8.38A (Bruker, 2018)'
_computing_data_collection       ?
_computing_data_reduction        'SAINT V8.38A (Bruker, 2018)'
_computing_molecular_graphics    'Olex2 1.5 (Dolomanov et al., 2009)'
_computing_publication_material  'Olex2 1.5 (Dolomanov et al., 2009)'
_computing_structure_refinement  'XL  (Sheldrick, 2008)'
_computing_structure_solution    'olex2.solve 1.5 (Bourhis et al., 2015)'
_refine_diff_density_max         0.830
_refine_diff_density_min         -0.591
_refine_diff_density_rms         0.106
_refine_ls_abs_structure_details 
;
No quotients, so Flack parameter determined by classical intensity fit
;
_refine_ls_abs_structure_Flack   0.06(10)
_refine_ls_extinction_coef       .
_refine_ls_extinction_method     none
_refine_ls_goodness_of_fit_ref   1.082
_refine_ls_hydrogen_treatment    constr
_refine_ls_matrix_type           full
_refine_ls_number_parameters     377
_refine_ls_number_reflns         4036
_refine_ls_number_restraints     1
_refine_ls_R_factor_all          0.0675
_refine_ls_R_factor_gt           0.0545
_refine_ls_restrained_S_all      1.082
_refine_ls_shift/su_max          0.000
_refine_ls_shift/su_mean         0.000
_refine_ls_structure_factor_coef Fsqd
_refine_ls_weighting_details     
'w=1/[\s^2^(Fo^2^)+(0.0622P)^2^+4.6360P] where P=(Fo^2^+2Fc^2^)/3'
_refine_ls_weighting_scheme      calc
_refine_ls_wR_factor_gt          0.1415
_refine_ls_wR_factor_ref         0.1558
_refine_special_details          ?
_olex2_refinement_description    
;
1. Fixed Uiso
 At 1.5 times of:
  All C(H,H,H) groups
2.a Idealised Me refined as rotating group:
 C6(H6A,H6B,H6C), C11(H11A,H11B,H11C), C12(H12A,H12B,H12C), C13(H13A,H13B,
 H13C), C14(H14A,H14B,H14C), C16(H16A,H16B,H16C), C17(H17A,H17B,H17C), C18(H18A,
 H18B,H18C), C24(H24A,H24B,H24C), C29(H29A,H29B,H29C), C30(H30A,H30B,H30C),
 C31(H31A,H31B,H31C), C32(H32A,H32B,H32C), C34(H34A,H34B,H34C), C35(H35A,H35B,
 H35C), C36(H36A,H36B,H36C)
;
_atom_sites_solution_hydrogens   geom
_atom_sites_solution_primary     iterative
_atom_sites_solution_secondary   ?
loop_
_atom_site_label
_atom_site_type_symbol
_atom_site_fract_x
_atom_site_fract_y
_atom_site_fract_z
_atom_site_U_iso_or_equiv
_atom_site_adp_type
_atom_site_occupancy
_atom_site_site_symmetry_order
_atom_site_calc_flag
_atom_site_refinement_flags_posn
_atom_site_refinement_flags_adp
_atom_site_refinement_flags_occupancy
_atom_site_disorder_assembly
_atom_site_disorder_group
Cl1 Cl 0.51247(15) 0.95244(8) 0.60142(9) 0.0208(3) Uani 1 1 d . . . . .
Cl2 Cl 0.13531(19) 0.64693(12) 0.85798(13) 0.0371(4) Uani 1 1 d . . . . .
Cl3 Cl 1.08282(16) 0.04706(9) 0.92301(10) 0.0261(3) Uani 1 1 d . . . . .
Cl4 Cl 0.60812(19) 0.31711(14) 0.64897(14) 0.0427(4) Uani 1 1 d . . . . .
B1 B 0.4885(6) 0.8439(4) 0.6573(4) 0.0141(10) Uani 1 1 d . . . . .
C2 C 0.3540(5) 0.8084(3) 0.7219(4) 0.0140(9) Uani 1 1 d . . . . .
C3 C 0.3347(6) 0.7043(3) 0.6972(3) 0.0137(9) Uani 1 1 d . . . . .
B4 B 0.3124(6) 0.6495(4) 0.7956(4) 0.0139(10) Uani 1 1 d . . . . .
C5 C 0.4556(6) 0.5985(3) 0.8292(4) 0.0164(10) Uani 1 1 d . . . . .
C6 C 0.4852(7) 0.5418(4) 0.9227(4) 0.0269(12) Uani 1 1 d . . . . .
H6A H 0.391281 0.540961 0.960171 0.040 Uiso 1 1 calc R U . . .
H6B H 0.572090 0.567754 0.965115 0.040 Uiso 1 1 calc R U . . .
H6C H 0.511355 0.479776 0.903795 0.040 Uiso 1 1 calc R U . . .
C7 C 0.4994(6) 0.6720(3) 0.6685(4) 0.0153(9) Uani 1 1 d . . . . .
C8 C 0.6008(6) 0.7592(3) 0.6591(4) 0.0141(9) Uani 1 1 d . . . . .
C9 C 0.6308(6) 0.8047(3) 0.7600(4) 0.0144(9) Uani 1 1 d . . . . .
C10 C 0.4898(5) 0.8296(3) 0.7965(3) 0.0125(9) Uani 1 1 d . . . . .
C11 C 0.4750(7) 0.8905(4) 0.8854(4) 0.0241(11) Uani 1 1 d . . . . .
H11A H 0.570012 0.886437 0.930739 0.036 Uiso 1 1 calc R U . . .
H11B H 0.385029 0.871794 0.921384 0.036 Uiso 1 1 calc R U . . .
H11C H 0.460460 0.953222 0.862267 0.036 Uiso 1 1 calc R U . . .
C12 C 0.2071(6) 0.8624(4) 0.7357(4) 0.0226(11) Uani 1 1 d . . . . .
H12A H 0.233107 0.926881 0.741988 0.034 Uiso 1 1 calc R U . . .
H12B H 0.160627 0.841876 0.796706 0.034 Uiso 1 1 calc R U . . .
H12C H 0.132425 0.853242 0.677269 0.034 Uiso 1 1 calc R U . . .
C13 C 0.7876(6) 0.8333(4) 0.8025(5) 0.0262(12) Uani 1 1 d . . . . .
H13A H 0.827069 0.881636 0.760791 0.039 Uiso 1 1 calc R U . . .
H13B H 0.859018 0.781461 0.803541 0.039 Uiso 1 1 calc R U . . .
H13C H 0.780429 0.855694 0.871236 0.039 Uiso 1 1 calc R U . . .
C14 C 0.7374(6) 0.7562(4) 0.5933(4) 0.0255(12) Uani 1 1 d . . . . .
H14A H 0.700057 0.738951 0.524618 0.038 Uiso 1 1 calc R U . . .
H14B H 0.813814 0.711523 0.620402 0.038 Uiso 1 1 calc R U . . .
H14C H 0.786517 0.816070 0.592364 0.038 Uiso 1 1 calc R U . . .
C15 C 0.5608(6) 0.6126(4) 0.7584(4) 0.0195(10) Uani 1 1 d . . . . .
C16 C 0.7371(7) 0.5708(3) 0.7641(4) 0.0216(11) Uani 1 1 d . . . . .
H16A H 0.759067 0.539988 0.828770 0.032 Uiso 1 1 calc R U . . .
H16B H 0.812392 0.619886 0.757724 0.032 Uiso 1 1 calc R U . . .
H16C H 0.745504 0.527270 0.709143 0.032 Uiso 1 1 calc R U . . .
C17 C 0.4966(7) 0.6154(4) 0.5722(4) 0.0254(12) Uani 1 1 d . . . . .
H17A H 0.432628 0.561188 0.579702 0.038 Uiso 1 1 calc R U . . .
H17B H 0.603183 0.597278 0.559878 0.038 Uiso 1 1 calc R U . . .
H17C H 0.452198 0.651458 0.515265 0.038 Uiso 1 1 calc R U . . .
C18 C 0.2021(6) 0.6917(4) 0.6146(4) 0.0237(11) Uani 1 1 d . . . . .
H18A H 0.103230 0.710742 0.640171 0.036 Uiso 1 1 calc R U . . .
H18B H 0.195330 0.627657 0.595136 0.036 Uiso 1 1 calc R U . . .
H18C H 0.222973 0.728482 0.555937 0.036 Uiso 1 1 calc R U . . .
B19 B 1.0335(6) 0.1491(4) 0.8552(4) 0.0164(10) Uani 1 1 d . . . . .
C20 C 0.8728(5) 0.1786(3) 0.7984(4) 0.0142(9) Uani 1 1 d . . . . .
C21 C 0.8622(6) 0.2844(3) 0.8061(4) 0.0142(9) Uani 1 1 d . . . . .
B22 B 0.8045(6) 0.3268(4) 0.7029(4) 0.0159(10) Uani 1 1 d . . . . .
C23 C 0.9282(6) 0.3750(4) 0.6541(4) 0.0179(10) Uani 1 1 d . . . . .
C24 C 0.9175(7) 0.4242(4) 0.5547(4) 0.0281(12) Uani 1 1 d . . . . .
H24A H 0.814099 0.414311 0.520230 0.042 Uiso 1 1 calc R U . . .
H24B H 0.997629 0.400978 0.512793 0.042 Uiso 1 1 calc R U . . .
H24C H 0.933824 0.489168 0.566302 0.042 Uiso 1 1 calc R U . . .
C25 C 1.0388(5) 0.3185(3) 0.8185(4) 0.0149(9) Uani 1 1 d . . . . .
C26 C 1.1423(6) 0.2309(3) 0.8294(4) 0.0159(9) Uani 1 1 d . . . . .
C27 C 1.1254(6) 0.1748(3) 0.7345(4) 0.0143(9) Uani 1 1 d . . . . .
C28 C 0.9730(6) 0.1462(3) 0.7161(3) 0.0147(9) Uani 1 1 d . . . . .
C29 C 0.7240(6) 0.1248(4) 0.8078(5) 0.0283(13) Uani 1 1 d . . . . .
H29A H 0.745087 0.060171 0.798320 0.042 Uiso 1 1 calc R U . . .
H29B H 0.644076 0.145025 0.756366 0.042 Uiso 1 1 calc R U . . .
H29C H 0.686861 0.134315 0.874758 0.042 Uiso 1 1 calc R U . . .
C30 C 0.9191(7) 0.0759(4) 0.6403(4) 0.0283(12) Uani 1 1 d . . . . .
H30A H 0.979342 0.081260 0.580934 0.042 Uiso 1 1 calc R U . . .
H30B H 0.808161 0.084987 0.620398 0.042 Uiso 1 1 calc R U . . .
H30C H 0.934660 0.015454 0.669821 0.042 Uiso 1 1 calc R U . . .
C31 C 1.2612(6) 0.1389(4) 0.6827(4) 0.0243(11) Uani 1 1 d . . . . .
H31A H 1.333443 0.188528 0.671126 0.036 Uiso 1 1 calc R U . . .
H31B H 1.223897 0.112014 0.618066 0.036 Uiso 1 1 calc R U . . .
H31C H 1.315200 0.092593 0.725033 0.036 Uiso 1 1 calc R U . . .
C32 C 1.3069(6) 0.2394(4) 0.8781(5) 0.0277(12) Uani 1 1 d . . . . .
H32A H 1.356901 0.179685 0.880746 0.042 Uiso 1 1 calc R U . . .
H32B H 1.303214 0.263200 0.946557 0.042 Uiso 1 1 calc R U . . .
H32C H 1.366974 0.280865 0.838459 0.042 Uiso 1 1 calc R U . . .
C33 C 1.0619(6) 0.3698(3) 0.7194(4) 0.0168(9) Uani 1 1 d . . . . .
C34 C 1.2334(6) 0.4124(3) 0.6957(3) 0.0135(9) Uani 1 1 d . . . . .
H34A H 1.245365 0.409601 0.623207 0.020 Uiso 1 1 calc R U . . .
H34B H 1.316627 0.377208 0.731728 0.020 Uiso 1 1 calc R U . . .
H34C H 1.239697 0.475631 0.718156 0.020 Uiso 1 1 calc R U . . .
C35 C 1.0734(7) 0.3822(4) 0.9086(4) 0.0272(12) Uani 1 1 d . . . . .
H35A H 1.008402 0.436631 0.899798 0.041 Uiso 1 1 calc R U . . .
H35B H 1.183726 0.399573 0.912692 0.041 Uiso 1 1 calc R U . . .
H35C H 1.050079 0.351124 0.970676 0.041 Uiso 1 1 calc R U . . .
C36 C 0.7660(6) 0.3106(4) 0.8931(4) 0.0237(11) Uani 1 1 d . . . . .
H36A H 0.659615 0.287204 0.880519 0.036 Uiso 1 1 calc R U . . .
H36B H 0.762730 0.376812 0.898865 0.036 Uiso 1 1 calc R U . . .
H36C H 0.813649 0.284783 0.955803 0.036 Uiso 1 1 calc R U . . .

loop_
_atom_site_aniso_label
_atom_site_aniso_U_11
_atom_site_aniso_U_22
_atom_site_aniso_U_33
_atom_site_aniso_U_23
_atom_site_aniso_U_13
_atom_site_aniso_U_12
Cl1 0.0243(6) 0.0156(5) 0.0226(6) 0.0080(5) 0.0016(4) -0.0027(5)
Cl2 0.0321(8) 0.0364(8) 0.0446(9) 0.0098(7) 0.0142(6) -0.0001(7)
Cl3 0.0322(7) 0.0211(6) 0.0254(6) 0.0099(5) 0.0048(5) 0.0072(6)
Cl4 0.0282(8) 0.0549(11) 0.0441(9) 0.0128(8) -0.0026(7) -0.0034(8)
B1 0.012(2) 0.016(3) 0.013(2) -0.0012(19) -0.0010(18) 0.001(2)
C2 0.013(2) 0.013(2) 0.016(2) 0.0023(18) 0.0004(17) 0.0010(18)
C3 0.016(2) 0.014(2) 0.011(2) -0.0020(17) -0.0011(17) 0.0001(18)
B4 0.014(2) 0.012(2) 0.016(2) -0.001(2) 0.0042(19) -0.009(2)
C5 0.018(2) 0.012(2) 0.019(2) 0.0001(18) -0.0011(18) -0.0025(19)
C6 0.032(3) 0.025(3) 0.023(3) 0.010(2) 0.000(2) 0.000(3)
C7 0.018(2) 0.013(2) 0.015(2) -0.0043(18) 0.0004(17) -0.0036(18)
C8 0.013(2) 0.012(2) 0.017(2) 0.0000(18) 0.0022(17) -0.0036(17)
C9 0.017(2) 0.010(2) 0.016(2) 0.0038(17) -0.0011(18) 0.0017(18)
C10 0.016(2) 0.010(2) 0.012(2) -0.0001(17) 0.0034(16) -0.0012(18)
C11 0.029(3) 0.025(3) 0.018(2) -0.008(2) 0.003(2) -0.006(2)
C12 0.017(2) 0.017(2) 0.034(3) 0.003(2) 0.007(2) 0.007(2)
C13 0.019(3) 0.025(3) 0.034(3) -0.001(2) -0.006(2) -0.001(2)
C14 0.022(3) 0.026(3) 0.030(3) -0.001(2) 0.013(2) -0.003(2)
C15 0.018(2) 0.016(2) 0.024(2) 0.000(2) 0.0014(19) 0.0006(19)
C16 0.030(3) 0.011(2) 0.025(3) 0.0079(19) 0.008(2) -0.002(2)
C17 0.030(3) 0.023(3) 0.023(3) -0.010(2) 0.005(2) -0.004(2)
C18 0.015(2) 0.024(3) 0.031(3) -0.002(2) -0.004(2) -0.002(2)
B19 0.017(2) 0.019(3) 0.013(2) 0.000(2) 0.0005(19) 0.003(2)
C20 0.013(2) 0.012(2) 0.018(2) 0.0019(18) 0.0015(17) 0.0009(17)
C21 0.014(2) 0.014(2) 0.015(2) -0.0009(17) 0.0020(17) 0.0020(18)
B22 0.014(2) 0.017(3) 0.017(2) 0.001(2) -0.0015(19) -0.001(2)
C23 0.022(2) 0.016(2) 0.016(2) 0.0021(19) 0.0017(19) -0.001(2)
C24 0.032(3) 0.029(3) 0.024(3) 0.009(2) 0.004(2) 0.003(2)
C25 0.013(2) 0.013(2) 0.018(2) -0.0014(18) -0.0014(17) 0.0035(18)
C26 0.015(2) 0.014(2) 0.019(2) -0.0009(19) 0.0024(18) 0.0033(18)
C27 0.016(2) 0.012(2) 0.015(2) 0.0017(17) 0.0057(17) 0.0033(18)
C28 0.018(2) 0.013(2) 0.013(2) 0.0026(18) 0.0016(17) 0.0032(19)
C29 0.015(2) 0.027(3) 0.043(3) 0.005(3) 0.007(2) -0.002(2)
C30 0.035(3) 0.024(3) 0.024(3) -0.009(2) -0.004(2) -0.002(2)
C31 0.023(3) 0.020(3) 0.032(3) 0.003(2) 0.013(2) 0.008(2)
C32 0.017(3) 0.028(3) 0.037(3) -0.001(2) -0.007(2) -0.001(2)
C33 0.016(2) 0.012(2) 0.023(2) 0.0015(19) 0.0056(19) -0.0004(18)
C34 0.016(2) 0.011(2) 0.013(2) 0.0044(17) -0.0033(17) 0.0070(18)
C35 0.027(3) 0.029(3) 0.025(3) -0.010(2) 0.000(2) -0.001(2)
C36 0.020(2) 0.029(3) 0.023(3) -0.003(2) 0.008(2) 0.006(2)

_geom_special_details            
;
 All esds (except the esd in the dihedral angle between two l.s. planes)
 are estimated using the full covariance matrix.  The cell esds are taken
 into account individually in the estimation of esds in distances, angles
 and torsion angles; correlations between esds in cell parameters are only
 used when they are defined by crystal symmetry.  An approximate (isotropic)
 treatment of cell esds is used for estimating esds involving l.s. planes.
;
loop_
_geom_bond_atom_site_label_1
_geom_bond_atom_site_label_2
_geom_bond_distance
_geom_bond_site_symmetry_2
_geom_bond_publ_flag
Cl1 B1 1.784(6) . ?
Cl2 B4 1.789(5) . ?
Cl3 B19 1.791(6) . ?
Cl4 B22 1.790(6) . ?
B1 C2 1.582(7) . ?
B1 C8 1.579(7) . ?
B1 C9 1.858(7) . ?
B1 C10 1.866(7) . ?
C2 C3 1.577(7) . ?
C2 C10 1.508(6) . ?
C2 C12 1.516(7) . ?
C3 B4 1.565(7) . ?
C3 C7 1.568(7) . ?
C3 C18 1.535(7) . ?
B4 C5 1.483(7) . ?
C5 C6 1.507(7) . ?
C5 C15 1.371(7) . ?
C6 H6A 0.9800 . ?
C6 H6B 0.9800 . ?
C6 H6C 0.9800 . ?
C7 C8 1.565(7) . ?
C7 C15 1.544(7) . ?
C7 C17 1.530(7) . ?
C8 C9 1.507(7) . ?
C8 C14 1.517(7) . ?
C9 C10 1.389(7) . ?
C9 C13 1.484(7) . ?
C10 C11 1.501(7) . ?
C11 H11A 0.9800 . ?
C11 H11B 0.9800 . ?
C11 H11C 0.9800 . ?
C12 H12A 0.9800 . ?
C12 H12B 0.9800 . ?
C12 H12C 0.9800 . ?
C13 H13A 0.9800 . ?
C13 H13B 0.9800 . ?
C13 H13C 0.9800 . ?
C14 H14A 0.9800 . ?
C14 H14B 0.9800 . ?
C14 H14C 0.9800 . ?
C15 C16 1.633(7) . ?
C16 H16A 0.9800 . ?
C16 H16B 0.9800 . ?
C16 H16C 0.9800 . ?
C17 H17A 0.9800 . ?
C17 H17B 0.9800 . ?
C17 H17C 0.9800 . ?
C18 H18A 0.9800 . ?
C18 H18B 0.9800 . ?
C18 H18C 0.9800 . ?
B19 C20 1.585(7) . ?
B19 C26 1.580(8) . ?
B19 C27 1.882(7) . ?
B19 C28 1.887(7) . ?
C20 C21 1.567(7) . ?
C20 C28 1.522(7) . ?
C20 C29 1.519(7) . ?
C21 B22 1.558(7) . ?
C21 C25 1.596(7) . ?
C21 C36 1.524(7) . ?
B22 C23 1.470(7) . ?
C23 C24 1.507(7) . ?
C23 C33 1.391(7) . ?
C24 H24A 0.9800 . ?
C24 H24B 0.9800 . ?
C24 H24C 0.9800 . ?
C25 C26 1.569(7) . ?
C25 C33 1.547(7) . ?
C25 C35 1.536(7) . ?
C26 C27 1.509(7) . ?
C26 C32 1.517(7) . ?
C27 C28 1.381(7) . ?
C27 C31 1.497(7) . ?
C28 C30 1.497(7) . ?
C29 H29A 0.9800 . ?
C29 H29B 0.9800 . ?
C29 H29C 0.9800 . ?
C30 H30A 0.9800 . ?
C30 H30B 0.9800 . ?
C30 H30C 0.9800 . ?
C31 H31A 0.9800 . ?
C31 H31B 0.9800 . ?
C31 H31C 0.9800 . ?
C32 H32A 0.9800 . ?
C32 H32B 0.9800 . ?
C32 H32C 0.9800 . ?
C33 C34 1.655(7) . ?
C34 H34A 0.9800 . ?
C34 H34B 0.9800 . ?
C34 H34C 0.9800 . ?
C35 H35A 0.9800 . ?
C35 H35B 0.9800 . ?
C35 H35C 0.9800 . ?
C36 H36A 0.9800 . ?
C36 H36B 0.9800 . ?
C36 H36C 0.9800 . ?

loop_
_geom_angle_atom_site_label_1
_geom_angle_atom_site_label_2
_geom_angle_atom_site_label_3
_geom_angle
_geom_angle_site_symmetry_1
_geom_angle_site_symmetry_3
_geom_angle_publ_flag
Cl1 B1 C9 119.8(3) . . ?
Cl1 B1 C10 121.6(3) . . ?
C2 B1 Cl1 129.5(4) . . ?
C2 B1 C9 87.9(3) . . ?
C2 B1 C10 51.1(3) . . ?
C8 B1 Cl1 128.8(4) . . ?
C8 B1 C2 101.6(4) . . ?
C8 B1 C9 51.3(3) . . ?
C8 B1 C10 86.4(3) . . ?
C9 B1 C10 43.8(2) . . ?
C3 C2 B1 106.2(4) . . ?
C10 C2 B1 74.3(3) . . ?
C10 C2 C3 113.8(4) . . ?
C10 C2 C12 115.0(4) . . ?
C12 C2 B1 122.8(4) . . ?
C12 C2 C3 117.5(4) . . ?
B4 C3 C2 110.2(4) . . ?
B4 C3 C7 102.5(4) . . ?
C7 C3 C2 105.4(4) . . ?
C18 C3 C2 109.2(4) . . ?
C18 C3 B4 113.9(4) . . ?
C18 C3 C7 115.1(4) . . ?
C3 B4 Cl2 124.2(4) . . ?
C5 B4 Cl2 124.4(4) . . ?
C5 B4 C3 111.3(4) . . ?
B4 C5 C6 128.1(5) . . ?
C15 C5 B4 106.9(4) . . ?
C15 C5 C6 125.0(5) . . ?
C5 C6 H6A 109.5 . . ?
C5 C6 H6B 109.5 . . ?
C5 C6 H6C 109.5 . . ?
H6A C6 H6B 109.5 . . ?
H6A C6 H6C 109.5 . . ?
H6B C6 H6C 109.5 . . ?
C8 C7 C3 106.7(4) . . ?
C15 C7 C3 104.2(4) . . ?
C15 C7 C8 111.7(4) . . ?
C17 C7 C3 114.4(4) . . ?
C17 C7 C8 110.8(4) . . ?
C17 C7 C15 108.9(4) . . ?
C7 C8 B1 108.0(4) . . ?
C9 C8 B1 74.0(3) . . ?
C9 C8 C7 110.7(4) . . ?
C9 C8 C14 116.1(4) . . ?
C14 C8 B1 120.9(4) . . ?
C14 C8 C7 118.8(4) . . ?
C8 C9 B1 54.8(3) . . ?
C10 C9 B1 68.4(3) . . ?
C10 C9 C8 109.5(4) . . ?
C10 C9 C13 125.7(5) . . ?
C13 C9 B1 136.2(4) . . ?
C13 C9 C8 123.9(4) . . ?
C2 C10 B1 54.7(3) . . ?
C9 C10 B1 67.8(3) . . ?
C9 C10 C2 111.6(4) . . ?
C9 C10 C11 124.2(4) . . ?
C11 C10 B1 136.2(4) . . ?
C11 C10 C2 122.5(4) . . ?
C10 C11 H11A 109.5 . . ?
C10 C11 H11B 109.5 . . ?
C10 C11 H11C 109.5 . . ?
H11A C11 H11B 109.5 . . ?
H11A C11 H11C 109.5 . . ?
H11B C11 H11C 109.5 . . ?
C2 C12 H12A 109.5 . . ?
C2 C12 H12B 109.5 . . ?
C2 C12 H12C 109.5 . . ?
H12A C12 H12B 109.5 . . ?
H12A C12 H12C 109.5 . . ?
H12B C12 H12C 109.5 . . ?
C9 C13 H13A 109.5 . . ?
C9 C13 H13B 109.5 . . ?
C9 C13 H13C 109.5 . . ?
H13A C13 H13B 109.5 . . ?
H13A C13 H13C 109.5 . . ?
H13B C13 H13C 109.5 . . ?
C8 C14 H14A 109.5 . . ?
C8 C14 H14B 109.5 . . ?
C8 C14 H14C 109.5 . . ?
H14A C14 H14B 109.5 . . ?
H14A C14 H14C 109.5 . . ?
H14B C14 H14C 109.5 . . ?
C5 C15 C7 114.5(4) . . ?
C5 C15 C16 124.7(5) . . ?
C7 C15 C16 120.8(4) . . ?
C15 C16 H16A 109.5 . . ?
C15 C16 H16B 109.5 . . ?
C15 C16 H16C 109.5 . . ?
H16A C16 H16B 109.5 . . ?
H16A C16 H16C 109.5 . . ?
H16B C16 H16C 109.5 . . ?
C7 C17 H17A 109.5 . . ?
C7 C17 H17B 109.5 . . ?
C7 C17 H17C 109.5 . . ?
H17A C17 H17B 109.5 . . ?
H17A C17 H17C 109.5 . . ?
H17B C17 H17C 109.5 . . ?
C3 C18 H18A 109.5 . . ?
C3 C18 H18B 109.5 . . ?
C3 C18 H18C 109.5 . . ?
H18A C18 H18B 109.5 . . ?
H18A C18 H18C 109.5 . . ?
H18B C18 H18C 109.5 . . ?
Cl3 B19 C27 120.1(3) . . ?
Cl3 B19 C28 120.9(4) . . ?
C20 B19 Cl3 129.5(4) . . ?
C20 B19 C27 86.8(3) . . ?
C20 B19 C28 51.1(3) . . ?
C26 B19 Cl3 129.1(4) . . ?
C26 B19 C20 101.3(4) . . ?
C26 B19 C27 50.8(3) . . ?
C26 B19 C28 85.9(3) . . ?
C27 B19 C28 43.0(2) . . ?
C21 C20 B19 107.2(4) . . ?
C28 C20 B19 74.8(3) . . ?
C28 C20 C21 113.5(4) . . ?
C29 C20 B19 121.8(4) . . ?
C29 C20 C21 117.6(4) . . ?
C29 C20 C28 114.8(4) . . ?
C20 C21 C25 105.2(4) . . ?
B22 C21 C20 111.1(4) . . ?
B22 C21 C25 101.7(4) . . ?
C36 C21 C20 109.9(4) . . ?
C36 C21 B22 114.4(4) . . ?
C36 C21 C25 114.1(4) . . ?
C21 B22 Cl4 123.4(4) . . ?
C23 B22 Cl4 123.6(4) . . ?
C23 B22 C21 113.0(4) . . ?
B22 C23 C24 128.5(5) . . ?
C33 C23 B22 106.7(4) . . ?
C33 C23 C24 124.7(5) . . ?
C23 C24 H24A 109.5 . . ?
C23 C24 H24B 109.5 . . ?
C23 C24 H24C 109.5 . . ?
H24A C24 H24B 109.5 . . ?
H24A C24 H24C 109.5 . . ?
H24B C24 H24C 109.5 . . ?
C26 C25 C21 106.1(4) . . ?
C33 C25 C21 104.3(4) . . ?
C33 C25 C26 111.9(4) . . ?
C35 C25 C21 113.6(4) . . ?
C35 C25 C26 110.9(4) . . ?
C35 C25 C33 109.7(4) . . ?
C25 C26 B19 108.0(4) . . ?
C27 C26 B19 75.1(4) . . ?
C27 C26 C25 110.9(4) . . ?
C27 C26 C32 115.6(4) . . ?
C32 C26 B19 121.2(5) . . ?
C32 C26 C25 118.4(4) . . ?
C26 C27 B19 54.2(3) . . ?
C28 C27 B19 68.7(3) . . ?
C28 C27 C26 110.3(4) . . ?
C28 C27 C31 124.9(5) . . ?
C31 C27 B19 135.6(4) . . ?
C31 C27 C26 123.5(4) . . ?
C20 C28 B19 54.1(3) . . ?
C27 C28 B19 68.3(3) . . ?
C27 C28 C20 110.9(4) . . ?
C27 C28 C30 125.0(5) . . ?
C30 C28 B19 136.7(4) . . ?
C30 C28 C20 122.8(4) . . ?
C20 C29 H29A 109.5 . . ?
C20 C29 H29B 109.5 . . ?
C20 C29 H29C 109.5 . . ?
H29A C29 H29B 109.5 . . ?
H29A C29 H29C 109.5 . . ?
H29B C29 H29C 109.5 . . ?
C28 C30 H30A 109.5 . . ?
C28 C30 H30B 109.5 . . ?
C28 C30 H30C 109.5 . . ?
H30A C30 H30B 109.5 . . ?
H30A C30 H30C 109.5 . . ?
H30B C30 H30C 109.5 . . ?
C27 C31 H31A 109.5 . . ?
C27 C31 H31B 109.5 . . ?
C27 C31 H31C 109.5 . . ?
H31A C31 H31B 109.5 . . ?
H31A C31 H31C 109.5 . . ?
H31B C31 H31C 109.5 . . ?
C26 C32 H32A 109.5 . . ?
C26 C32 H32B 109.5 . . ?
C26 C32 H32C 109.5 . . ?
H32A C32 H32B 109.5 . . ?
H32A C32 H32C 109.5 . . ?
H32B C32 H32C 109.5 . . ?
C23 C33 C25 114.1(4) . . ?
C23 C33 C34 124.4(4) . . ?
C25 C33 C34 121.5(4) . . ?
C33 C34 H34A 109.5 . . ?
C33 C34 H34B 109.5 . . ?
C33 C34 H34C 109.5 . . ?
H34A C34 H34B 109.5 . . ?
H34A C34 H34C 109.5 . . ?
H34B C34 H34C 109.5 . . ?
C25 C35 H35A 109.5 . . ?
C25 C35 H35B 109.5 . . ?
C25 C35 H35C 109.5 . . ?
H35A C35 H35B 109.5 . . ?
H35A C35 H35C 109.5 . . ?
H35B C35 H35C 109.5 . . ?
C21 C36 H36A 109.5 . . ?
C21 C36 H36B 109.5 . . ?
C21 C36 H36C 109.5 . . ?
H36A C36 H36B 109.5 . . ?
H36A C36 H36C 109.5 . . ?
H36B C36 H36C 109.5 . . ?

loop_
_geom_torsion_atom_site_label_1
_geom_torsion_atom_site_label_2
_geom_torsion_atom_site_label_3
_geom_torsion_atom_site_label_4
_geom_torsion
_geom_torsion_site_symmetry_1
_geom_torsion_site_symmetry_2
_geom_torsion_site_symmetry_3
_geom_torsion_site_symmetry_4
_geom_torsion_publ_flag
Cl1 B1 C2 C3 147.3(4) . . . . ?
Cl1 B1 C2 C10 -102.0(5) . . . . ?
Cl1 B1 C2 C12 7.9(7) . . . . ?
Cl1 B1 C8 C7 -153.1(4) . . . . ?
Cl1 B1 C8 C9 99.9(5) . . . . ?
Cl1 B1 C8 C14 -11.4(7) . . . . ?
Cl1 B1 C9 C8 -117.9(4) . . . . ?
Cl1 B1 C9 C10 106.1(4) . . . . ?
Cl1 B1 C9 C13 -13.5(8) . . . . ?
Cl1 B1 C10 C2 117.6(4) . . . . ?
Cl1 B1 C10 C9 -101.5(4) . . . . ?
Cl1 B1 C10 C11 15.3(8) . . . . ?
Cl2 B4 C5 C6 -4.7(8) . . . . ?
Cl2 B4 C5 C15 175.6(4) . . . . ?
Cl3 B19 C20 C21 148.7(4) . . . . ?
Cl3 B19 C20 C28 -100.9(5) . . . . ?
Cl3 B19 C20 C29 9.2(7) . . . . ?
Cl3 B19 C26 C25 -152.7(4) . . . . ?
Cl3 B19 C26 C27 99.8(5) . . . . ?
Cl3 B19 C26 C32 -11.3(7) . . . . ?
Cl3 B19 C27 C26 -117.9(5) . . . . ?
Cl3 B19 C27 C28 104.4(4) . . . . ?
Cl3 B19 C27 C31 -14.3(8) . . . . ?
Cl3 B19 C28 C20 118.0(5) . . . . ?
Cl3 B19 C28 C27 -102.4(4) . . . . ?
Cl3 B19 C28 C30 16.1(8) . . . . ?
Cl4 B22 C23 C24 0.4(9) . . . . ?
Cl4 B22 C23 C33 178.5(4) . . . . ?
B1 C2 C3 B4 138.2(4) . . . . ?
B1 C2 C3 C7 28.3(5) . . . . ?
B1 C2 C3 C18 -95.9(5) . . . . ?
B1 C2 C10 C9 -38.9(4) . . . . ?
B1 C2 C10 C11 126.7(5) . . . . ?
B1 C8 C9 C10 43.2(4) . . . . ?
B1 C8 C9 C13 -126.2(5) . . . . ?
B1 C9 C10 C2 33.6(4) . . . . ?
B1 C9 C10 C11 -131.7(5) . . . . ?
C2 B1 C8 C7 29.3(5) . . . . ?
C2 B1 C8 C9 -77.8(4) . . . . ?
C2 B1 C8 C14 171.0(4) . . . . ?
C2 B1 C9 C8 106.6(4) . . . . ?
C2 B1 C9 C10 -29.4(3) . . . . ?
C2 B1 C9 C13 -149.0(6) . . . . ?
C2 B1 C10 C9 140.8(4) . . . . ?
C2 B1 C10 C11 -102.3(6) . . . . ?
C2 C3 B4 Cl2 75.7(5) . . . . ?
C2 C3 B4 C5 -105.5(5) . . . . ?
C2 C3 C7 C8 -9.5(5) . . . . ?
C2 C3 C7 C15 108.8(4) . . . . ?
C2 C3 C7 C17 -132.4(4) . . . . ?
C3 C2 C10 B1 101.1(4) . . . . ?
C3 C2 C10 C9 62.1(5) . . . . ?
C3 C2 C10 C11 -132.2(5) . . . . ?
C3 B4 C5 C6 176.5(5) . . . . ?
C3 B4 C5 C15 -3.2(6) . . . . ?
C3 C7 C8 B1 -12.7(5) . . . . ?
C3 C7 C8 C9 66.5(5) . . . . ?
C3 C7 C8 C14 -155.4(4) . . . . ?
C3 C7 C15 C5 5.5(6) . . . . ?
C3 C7 C15 C16 -175.2(4) . . . . ?
B4 C3 C7 C8 -124.9(4) . . . . ?
B4 C3 C7 C15 -6.6(5) . . . . ?
B4 C3 C7 C17 112.2(5) . . . . ?
B4 C5 C15 C7 -1.5(6) . . . . ?
B4 C5 C15 C16 179.1(5) . . . . ?
C6 C5 C15 C7 178.8(5) . . . . ?
C6 C5 C15 C16 -0.6(8) . . . . ?
C7 C3 B4 Cl2 -172.5(4) . . . . ?
C7 C3 B4 C5 6.3(5) . . . . ?
C7 C8 C9 B1 -103.6(4) . . . . ?
C7 C8 C9 C10 -60.4(5) . . . . ?
C7 C8 C9 C13 130.2(5) . . . . ?
C8 B1 C2 C3 -35.1(4) . . . . ?
C8 B1 C2 C10 75.7(4) . . . . ?
C8 B1 C2 C12 -174.5(5) . . . . ?
C8 B1 C9 C10 -136.1(4) . . . . ?
C8 B1 C9 C13 104.4(7) . . . . ?
C8 B1 C10 C2 -108.0(4) . . . . ?
C8 B1 C10 C9 32.8(3) . . . . ?
C8 B1 C10 C11 149.7(6) . . . . ?
C8 C7 C15 C5 120.3(5) . . . . ?
C8 C7 C15 C16 -60.3(6) . . . . ?
C8 C9 C10 B1 -37.0(4) . . . . ?
C8 C9 C10 C2 -3.3(5) . . . . ?
C8 C9 C10 C11 -168.7(5) . . . . ?
C9 B1 C2 C3 -84.8(4) . . . . ?
C9 B1 C2 C10 25.9(3) . . . . ?
C9 B1 C2 C12 135.8(5) . . . . ?
C9 B1 C8 C7 107.1(4) . . . . ?
C9 B1 C8 C14 -111.2(5) . . . . ?
C9 B1 C10 C2 -140.8(4) . . . . ?
C9 B1 C10 C11 116.9(6) . . . . ?
C10 B1 C2 C3 -110.8(4) . . . . ?
C10 B1 C2 C12 109.9(5) . . . . ?
C10 B1 C8 C7 78.3(4) . . . . ?
C10 B1 C8 C9 -28.8(3) . . . . ?
C10 B1 C8 C14 -140.0(5) . . . . ?
C10 B1 C9 C8 136.1(4) . . . . ?
C10 B1 C9 C13 -119.5(7) . . . . ?
C10 C2 C3 B4 58.6(5) . . . . ?
C10 C2 C3 C7 -51.3(5) . . . . ?
C10 C2 C3 C18 -175.5(4) . . . . ?
C12 C2 C3 B4 -79.9(5) . . . . ?
C12 C2 C3 C7 170.1(4) . . . . ?
C12 C2 C3 C18 46.0(6) . . . . ?
C12 C2 C10 B1 -119.3(5) . . . . ?
C12 C2 C10 C9 -158.2(4) . . . . ?
C12 C2 C10 C11 7.4(7) . . . . ?
C13 C9 C10 B1 132.2(5) . . . . ?
C13 C9 C10 C2 165.8(5) . . . . ?
C13 C9 C10 C11 0.4(8) . . . . ?
C14 C8 C9 B1 117.0(5) . . . . ?
C14 C8 C9 C10 160.2(4) . . . . ?
C14 C8 C9 C13 -9.1(7) . . . . ?
C15 C7 C8 B1 -126.0(4) . . . . ?
C15 C7 C8 C9 -46.8(5) . . . . ?
C15 C7 C8 C14 91.3(5) . . . . ?
C17 C7 C8 B1 112.4(5) . . . . ?
C17 C7 C8 C9 -168.4(4) . . . . ?
C17 C7 C8 C14 -30.2(6) . . . . ?
C17 C7 C15 C5 -117.0(5) . . . . ?
C17 C7 C15 C16 62.3(6) . . . . ?
C18 C3 B4 Cl2 -47.5(6) . . . . ?
C18 C3 B4 C5 131.3(5) . . . . ?
C18 C3 C7 C8 110.9(5) . . . . ?
C18 C3 C7 C15 -130.9(4) . . . . ?
C18 C3 C7 C17 -12.1(6) . . . . ?
B19 C20 C21 B22 135.3(4) . . . . ?
B19 C20 C21 C25 26.1(5) . . . . ?
B19 C20 C21 C36 -97.1(5) . . . . ?
B19 C20 C28 C27 -40.2(4) . . . . ?
B19 C20 C28 C30 127.0(5) . . . . ?
B19 C26 C27 C28 41.9(4) . . . . ?
B19 C26 C27 C31 -125.4(5) . . . . ?
B19 C27 C28 C20 34.3(4) . . . . ?
B19 C27 C28 C30 -132.6(6) . . . . ?
C20 B19 C26 C25 31.2(5) . . . . ?
C20 B19 C26 C27 -76.3(4) . . . . ?
C20 B19 C26 C32 172.5(5) . . . . ?
C20 B19 C27 C26 107.4(4) . . . . ?
C20 B19 C27 C28 -30.4(4) . . . . ?
C20 B19 C27 C31 -149.1(6) . . . . ?
C20 B19 C28 C27 139.5(5) . . . . ?
C20 B19 C28 C30 -101.9(7) . . . . ?
C20 C21 B22 Cl4 71.6(5) . . . . ?
C20 C21 B22 C23 -108.0(5) . . . . ?
C20 C21 C25 C26 -6.1(5) . . . . ?
C20 C21 C25 C33 112.3(4) . . . . ?
C20 C21 C25 C35 -128.2(5) . . . . ?
C21 C20 C28 B19 102.4(5) . . . . ?
C21 C20 C28 C27 62.2(5) . . . . ?
C21 C20 C28 C30 -130.5(5) . . . . ?
C21 B22 C23 C24 179.9(5) . . . . ?
C21 B22 C23 C33 -1.9(6) . . . . ?
C21 C25 C26 B19 -16.2(5) . . . . ?
C21 C25 C26 C27 64.3(5) . . . . ?
C21 C25 C26 C32 -158.8(4) . . . . ?
C21 C25 C33 C23 2.9(6) . . . . ?
C21 C25 C33 C34 -176.4(4) . . . . ?
B22 C21 C25 C26 -121.9(4) . . . . ?
B22 C21 C25 C33 -3.5(5) . . . . ?
B22 C21 C25 C35 115.9(5) . . . . ?
B22 C23 C33 C25 -0.7(6) . . . . ?
B22 C23 C33 C34 178.5(4) . . . . ?
C24 C23 C33 C25 177.6(5) . . . . ?
C24 C23 C33 C34 -3.2(8) . . . . ?
C25 C21 B22 Cl4 -177.0(4) . . . . ?
C25 C21 B22 C23 3.5(6) . . . . ?
C25 C26 C27 B19 -103.9(4) . . . . ?
C25 C26 C27 C28 -62.0(5) . . . . ?
C25 C26 C27 C31 130.7(5) . . . . ?
C26 B19 C20 C21 -35.2(5) . . . . ?
C26 B19 C20 C28 75.2(4) . . . . ?
C26 B19 C20 C29 -174.7(5) . . . . ?
C26 B19 C27 C28 -137.7(4) . . . . ?
C26 B19 C27 C31 103.6(7) . . . . ?
C26 B19 C28 C20 -108.1(4) . . . . ?
C26 B19 C28 C27 31.5(3) . . . . ?
C26 B19 C28 C30 150.0(6) . . . . ?
C26 C25 C33 C23 117.2(5) . . . . ?
C26 C25 C33 C34 -62.0(6) . . . . ?
C26 C27 C28 B19 -35.5(4) . . . . ?
C26 C27 C28 C20 -1.3(6) . . . . ?
C26 C27 C28 C30 -168.2(5) . . . . ?
C27 B19 C20 C21 -84.1(4) . . . . ?
C27 B19 C20 C28 26.3(3) . . . . ?
C27 B19 C20 C29 136.4(5) . . . . ?
C27 B19 C26 C25 107.5(4) . . . . ?
C27 B19 C26 C32 -111.1(5) . . . . ?
C27 B19 C28 C20 -139.5(5) . . . . ?
C27 B19 C28 C30 118.5(7) . . . . ?
C28 B19 C20 C21 -110.4(4) . . . . ?
C28 B19 C20 C29 110.1(5) . . . . ?
C28 B19 C26 C25 80.2(4) . . . . ?
C28 B19 C26 C27 -27.4(3) . . . . ?
C28 B19 C26 C32 -138.5(5) . . . . ?
C28 B19 C27 C26 137.7(4) . . . . ?
C28 B19 C27 C31 -118.7(7) . . . . ?
C28 C20 C21 B22 54.9(5) . . . . ?
C28 C20 C21 C25 -54.4(5) . . . . ?
C28 C20 C21 C36 -177.5(4) . . . . ?
C29 C20 C21 B22 -83.2(5) . . . . ?
C29 C20 C21 C25 167.6(4) . . . . ?
C29 C20 C21 C36 44.4(6) . . . . ?
C29 C20 C28 B19 -118.4(5) . . . . ?
C29 C20 C28 C27 -158.6(5) . . . . ?
C29 C20 C28 C30 8.7(7) . . . . ?
C31 C27 C28 B19 131.5(5) . . . . ?
C31 C27 C28 C20 165.8(5) . . . . ?
C31 C27 C28 C30 -1.1(8) . . . . ?
C32 C26 C27 B19 117.8(5) . . . . ?
C32 C26 C27 C28 159.7(5) . . . . ?
C32 C26 C27 C31 -7.6(7) . . . . ?
C33 C25 C26 B19 -129.4(4) . . . . ?
C33 C25 C26 C27 -49.0(5) . . . . ?
C33 C25 C26 C32 88.0(5) . . . . ?
C35 C25 C26 B19 107.7(5) . . . . ?
C35 C25 C26 C27 -171.9(4) . . . . ?
C35 C25 C26 C32 -34.9(6) . . . . ?
C35 C25 C33 C23 -119.2(5) . . . . ?
C35 C25 C33 C34 61.6(6) . . . . ?
C36 C21 B22 Cl4 -53.5(6) . . . . ?
C36 C21 B22 C23 126.9(5) . . . . ?
C36 C21 C25 C26 114.4(5) . . . . ?
C36 C21 C25 C33 -127.2(4) . . . . ?
C36 C21 C25 C35 -7.8(6) . . . . ?

_shelx_res_file                  
;
TITL mo_P8_23066_0m_4_a.res in P2(1)
    mo_p8_23066_0m_4_a.res
    created by SHELXL-2016/6 at 18:36:05 on 12-Jul-2023
CELL 0.71073 8.5963 14.7551 13.323 90 94.308 90
ZERR 4 0.0005 0.0008 0.0007 0 0.002 0
LATT -1
SYMM -X,0.5+Y,-Z
SFAC C H B Cl
UNIT 64 96 8 8

L.S. 10
PLAN  14 0 0
SIZE 0.087 0.067 0.012
TEMP -173.15
CONF
HTAB
MORE -1
BOND $H
fmap 2
acta
REM <olex2.extras>
REM <HklSrc "%.\\mo_P8_23066_0m_4_a.hkl">
REM </olex2.extras>

WGHT    0.062200    4.636000
FVAR       0.65697
CL1   4    0.512465    0.952437    0.601418    11.00000    0.02432    0.01562 =
         0.02257    0.00802    0.00161   -0.00274
CL2   4    0.135310    0.646931    0.857976    11.00000    0.03209    0.03636 =
         0.04463    0.00984    0.01422   -0.00006
CL3   4    1.082818    0.047062    0.923008    11.00000    0.03217    0.02111 =
         0.02541    0.00990    0.00480    0.00725
CL4   4    0.608119    0.317114    0.648971    11.00000    0.02822    0.05491 =
         0.04407    0.01283   -0.00263   -0.00341
B1    3    0.488496    0.843933    0.657296    11.00000    0.01237    0.01617 =
         0.01344   -0.00117   -0.00104    0.00115
C2    1    0.354010    0.808406    0.721905    11.00000    0.01302    0.01313 =
         0.01574    0.00231    0.00040    0.00101
C3    1    0.334744    0.704327    0.697174    11.00000    0.01560    0.01380 =
         0.01124   -0.00205   -0.00114    0.00010
B4    3    0.312382    0.649498    0.795585    11.00000    0.01442    0.01207 =
         0.01556   -0.00077    0.00423   -0.00888
C5    1    0.455550    0.598521    0.829205    11.00000    0.01832    0.01150 =
         0.01888    0.00007   -0.00109   -0.00246
C6    1    0.485158    0.541794    0.922749    11.00000    0.03204    0.02507 =
         0.02317    0.00966   -0.00010    0.00025
AFIX 137
H6A   2    0.391281    0.540961    0.960171    11.00000   -1.50000
H6B   2    0.572090    0.567754    0.965115    11.00000   -1.50000
H6C   2    0.511355    0.479776    0.903795    11.00000   -1.50000
AFIX   0
C7    1    0.499382    0.671983    0.668488    11.00000    0.01783    0.01280 =
         0.01522   -0.00434    0.00041   -0.00363
C8    1    0.600813    0.759214    0.659050    11.00000    0.01284    0.01232 =
         0.01734    0.00004    0.00219   -0.00357
C9    1    0.630839    0.804708    0.759955    11.00000    0.01712    0.00995 =
         0.01575    0.00382   -0.00115    0.00174
C10   1    0.489802    0.829569    0.796473    11.00000    0.01594    0.01049 =
         0.01152   -0.00013    0.00337   -0.00123
C11   1    0.475045    0.890547    0.885436    11.00000    0.02939    0.02527 =
         0.01774   -0.00812    0.00278   -0.00565
AFIX 137
H11A  2    0.570012    0.886437    0.930739    11.00000   -1.50000
H11B  2    0.385029    0.871794    0.921384    11.00000   -1.50000
H11C  2    0.460460    0.953222    0.862267    11.00000   -1.50000
AFIX   0
C12   1    0.207051    0.862372    0.735685    11.00000    0.01744    0.01670 =
         0.03438    0.00294    0.00739    0.00663
AFIX 137
H12A  2    0.233107    0.926881    0.741988    11.00000   -1.50000
H12B  2    0.160627    0.841876    0.796706    11.00000   -1.50000
H12C  2    0.132425    0.853242    0.677269    11.00000   -1.50000
AFIX   0
C13   1    0.787648    0.833302    0.802491    11.00000    0.01941    0.02450 =
         0.03362   -0.00118   -0.00579   -0.00147
AFIX 137
H13A  2    0.827069    0.881636    0.760791    11.00000   -1.50000
H13B  2    0.859018    0.781461    0.803541    11.00000   -1.50000
H13C  2    0.780429    0.855694    0.871236    11.00000   -1.50000
AFIX   0
C14   1    0.737395    0.756170    0.593285    11.00000    0.02171    0.02634 =
         0.03001   -0.00055    0.01318   -0.00338
AFIX 137
H14A  2    0.700057    0.738951    0.524618    11.00000   -1.50000
H14B  2    0.813814    0.711523    0.620402    11.00000   -1.50000
H14C  2    0.786517    0.816070    0.592364    11.00000   -1.50000
AFIX   0
C15   1    0.560772    0.612589    0.758360    11.00000    0.01828    0.01581 =
         0.02442   -0.00046    0.00136    0.00060
C16   1    0.737052    0.570752    0.764070    11.00000    0.02967    0.01053 =
         0.02544    0.00793    0.00781   -0.00182
AFIX 137
H16A  2    0.759067    0.539988    0.828770    11.00000   -1.50000
H16B  2    0.812392    0.619886    0.757724    11.00000   -1.50000
H16C  2    0.745504    0.527270    0.709143    11.00000   -1.50000
AFIX   0
C17   1    0.496598    0.615394    0.572183    11.00000    0.02989    0.02346 =
         0.02331   -0.00984    0.00534   -0.00358
AFIX 137
H17A  2    0.432628    0.561188    0.579702    11.00000   -1.50000
H17B  2    0.603183    0.597278    0.559878    11.00000   -1.50000
H17C  2    0.452198    0.651458    0.515265    11.00000   -1.50000
AFIX   0
C18   1    0.202078    0.691657    0.614645    11.00000    0.01542    0.02409 =
         0.03071   -0.00218   -0.00415   -0.00229
AFIX 137
H18A  2    0.103230    0.710742    0.640171    11.00000   -1.50000
H18B  2    0.195330    0.627657    0.595136    11.00000   -1.50000
H18C  2    0.222973    0.728482    0.555937    11.00000   -1.50000
AFIX   0

B19   3    1.033546    0.149146    0.855203    11.00000    0.01728    0.01941 =
         0.01256    0.00043    0.00055    0.00345
C20   1    0.872804    0.178638    0.798442    11.00000    0.01330    0.01182 =
         0.01752    0.00194    0.00146    0.00093
C21   1    0.862243    0.284380    0.806076    11.00000    0.01382    0.01378 =
         0.01528   -0.00086    0.00200    0.00199
B22   3    0.804454    0.326826    0.702865    11.00000    0.01360    0.01714 =
         0.01651    0.00074   -0.00149   -0.00103
C23   1    0.928188    0.375000    0.654125    11.00000    0.02156    0.01609 =
         0.01613    0.00211    0.00165   -0.00057
C24   1    0.917500    0.424165    0.554662    11.00000    0.03228    0.02860 =
         0.02361    0.00906    0.00375    0.00316
AFIX 137
H24A  2    0.814099    0.414311    0.520230    11.00000   -1.50000
H24B  2    0.997629    0.400978    0.512793    11.00000   -1.50000
H24C  2    0.933824    0.489168    0.566302    11.00000   -1.50000
AFIX   0
C25   1    1.038834    0.318499    0.818491    11.00000    0.01296    0.01300 =
         0.01840   -0.00137   -0.00143    0.00349
C26   1    1.142289    0.230907    0.829381    11.00000    0.01474    0.01423 =
         0.01888   -0.00088    0.00237    0.00334
C27   1    1.125448    0.174779    0.734516    11.00000    0.01640    0.01210 =
         0.01503    0.00167    0.00575    0.00335
C28   1    0.973038    0.146164    0.716112    11.00000    0.01812    0.01305 =
         0.01298    0.00259    0.00156    0.00317
C29   1    0.724005    0.124757    0.807802    11.00000    0.01523    0.02676 =
         0.04346    0.00505    0.00667   -0.00193
AFIX 137
H29A  2    0.745087    0.060171    0.798320    11.00000   -1.50000
H29B  2    0.644076    0.145025    0.756366    11.00000   -1.50000
H29C  2    0.686861    0.134315    0.874758    11.00000   -1.50000
AFIX   0
C30   1    0.919150    0.075902    0.640271    11.00000    0.03528    0.02442 =
         0.02415   -0.00944   -0.00393   -0.00176
AFIX 137
H30A  2    0.979342    0.081260    0.580934    11.00000   -1.50000
H30B  2    0.808161    0.084987    0.620398    11.00000   -1.50000
H30C  2    0.934660    0.015454    0.669821    11.00000   -1.50000
AFIX   0
C31   1    1.261214    0.138881    0.682715    11.00000    0.02260    0.02037 =
         0.03159    0.00307    0.01342    0.00806
AFIX 137
H31A  2    1.333443    0.188528    0.671126    11.00000   -1.50000
H31B  2    1.223897    0.112014    0.618066    11.00000   -1.50000
H31C  2    1.315200    0.092593    0.725033    11.00000   -1.50000
AFIX   0
C32   1    1.306916    0.239418    0.878098    11.00000    0.01696    0.02799 =
         0.03682   -0.00105   -0.00662   -0.00065
AFIX 137
H32A  2    1.356901    0.179685    0.880746    11.00000   -1.50000
H32B  2    1.303214    0.263200    0.946557    11.00000   -1.50000
H32C  2    1.366974    0.280865    0.838459    11.00000   -1.50000
AFIX   0
C33   1    1.061885    0.369770    0.719431    11.00000    0.01641    0.01175 =
         0.02288    0.00146    0.00556   -0.00043
C34   1    1.233378    0.412399    0.695712    11.00000    0.01646    0.01082 =
         0.01269    0.00441   -0.00326    0.00704
AFIX 137
H34A  2    1.245365    0.409601    0.623207    11.00000   -1.50000
H34B  2    1.316627    0.377208    0.731728    11.00000   -1.50000
H34C  2    1.239697    0.475631    0.718156    11.00000   -1.50000
AFIX   0
C35   1    1.073386    0.382222    0.908564    11.00000    0.02662    0.02947 =
         0.02526   -0.01046   -0.00023   -0.00070
AFIX 137
H35A  2    1.008402    0.436631    0.899798    11.00000   -1.50000
H35B  2    1.183726    0.399573    0.912692    11.00000   -1.50000
H35C  2    1.050079    0.351124    0.970676    11.00000   -1.50000
AFIX   0
C36   1    0.765967    0.310638    0.893080    11.00000    0.02040    0.02894 =
         0.02269   -0.00332    0.00782    0.00578
AFIX 137
H36A  2    0.659615    0.287204    0.880519    11.00000   -1.50000
H36B  2    0.762730    0.376812    0.898865    11.00000   -1.50000
H36C  2    0.813649    0.284783    0.955803    11.00000   -1.50000
AFIX   0
HKLF 4


REM  mo_P8_23066_0m_4_a.res in P2(1)
REM R1 =  0.0545 for    3766 Fo > 4sig(Fo)  and  0.0675 for all    4036 data
REM    377 parameters refined using      1 restraints

END

WGHT      0.0622      4.6360

REM No hydrogen bonds found for HTAB generation

REM Highest difference peak  0.830,  deepest hole -0.591,  1-sigma level  0.106
Q1    1   1.2621  0.4146  0.7131  11.00000  0.05    0.83
Q2    1   1.2364  0.4373  0.6961  11.00000  0.05    0.81
Q3    1   1.1878  0.3987  0.6989  11.00000  0.05    0.73
Q4    1   0.7872  0.5725  0.7737  11.00000  0.05    0.60
Q5    1   0.7386  0.5358  0.7623  11.00000  0.05    0.57
Q6    1   0.7175  0.5717  0.7928  11.00000  0.05    0.56
Q7    1   0.7309  0.5802  0.7405  11.00000  0.05    0.55
Q8    1   0.6148  0.5398  0.9354  11.00000  0.05    0.40
Q9    1   0.2540  0.6525  0.8373  11.00000  0.05    0.40
Q10   1   1.1850  0.1048  0.9634  11.00000  0.05    0.40
Q11   1   0.5860  0.8814  1.0595  11.00000  0.05    0.39
Q12   1   0.7072  0.0980  0.6902  11.00000  0.05    0.39
Q13   1   0.7222  0.0733  0.9564  11.00000  0.05    0.38
Q14   1   1.0535  0.2573  0.6037  11.00000  0.05    0.38
;
_shelx_res_checksum              57258
_shelx_hkl_file                  
;
   1   0   0   35.90    0.40
   2   0   0  575.14    4.70
   3   0   0 2017.90   15.60
   4   0   0  152.88    5.20
   5   0   0  819.22    8.30
   6   0   0    3.80    0.80
   7   0   0  495.45    7.30
   8   0   0  274.37    5.50
   9   0   0  152.68    3.90
  10   0   0   56.29    6.80
  11   0   0   71.19    7.80
   0   1   0    0.10    0.10
   1   1   0  320.67    1.90
   2   1   0   13.70    0.20
   3   1   0  223.78    1.50
   4   1   0  341.17    2.70
   5   1   0  401.86    3.20
   6   1   0   60.79    1.00
   7   1   0  144.29    2.30
   8   1   0   18.70    2.00
   9   1   0  119.79    2.70
  10   1   0   14.40    4.00
  11   1   0   40.90   10.00
   0   2   0 2795.02   42.20
   1   2   0  266.37    1.70
   2   2   0 2065.39   12.00
   3   2   0  263.67    1.80
   4   2   0 1062.29    7.20
   5   2   0 1095.89    8.20
   6   2   0   97.59    1.20
   7   2   0  928.51    9.70
   8   2   0   70.09    3.30
   9   2   0   95.89    2.70
  10   2   0   58.19    4.70
  11   2   0  107.99    9.90
   0   3   0    0.50    0.10
   1   3   0  109.49    0.90
   2   3   0 1211.78    7.20
   3   3   0   60.99    0.60
   4   3   0  682.63    5.60
   5   3   0   79.99    1.40
   6   3   0   76.19    1.10
   7   3   0   20.70    1.40
   8   3   0   83.79    2.60
   9   3   0   17.40    2.70
  10   3   0   50.79    5.70
  11   3   0   33.40   16.30
   0   4   0 5950.21   83.49
   1   4   0  388.76    2.80
   2   4   0  163.78    1.20
   3   4   0  680.43    4.30
   4   4   0  375.86    3.30
   5   4   0  349.67    4.70
   6   4   0  529.45    4.10
   7   4   0  129.79    2.60
   8   4   0   27.30    1.80
   9   4   0   42.90    3.50
  10   4   0   10.30    4.80
   0   5   0    2.10    0.20
   1   5   0 2614.64   17.70
   2   5   0   11.20    0.30
   3   5   0  116.39    1.00
   4   5   0   16.30    0.60
   5   5   0   30.60    1.60
   6   5   0  152.48    1.80
   7   5   0   70.29    2.30
   8   5   0   16.20    2.30
   9   5   0    9.40    2.70
  10   5   0   26.60    5.50
   0   6   0  644.64    9.30
   1   6   0 1712.63   12.20
   2   6   0   54.29    0.60
   3   6   0   36.80    0.60
   4   6   0  169.48    2.00
   5   6   0  177.28    3.20
   6   6   0  401.96    3.50
   7   6   0  158.48    2.80
   8   6   0  431.06    6.50
   9   6   0   42.10    2.90
  10   6   0   30.60    6.10
   0   7   0    4.80    0.40
   1   7   0  673.23    5.10
   2   7   0  770.62    5.20
   3   7   0  162.38    1.60
   4   7   0  330.57    4.60
   5   7   0  271.87    4.10
   6   7   0  116.49    1.60
   7   7   0  110.49    2.70
   8   7   0  153.88    3.30
   9   7   0    4.00    2.60
  10   7   0   28.70    7.30
   0   8   0  817.92   11.70
   1   8   0 1008.60   10.10
   2   8   0   86.99    0.90
   3   8   0  134.39    1.40
   4   8   0  296.87    3.00
   5   8   0   27.60    1.60
   6   8   0   85.79    1.50
   7   8   0  400.66    4.90
   8   8   0  143.09    3.60
   9   8   0    3.30    2.60
  10   8   0   96.79    6.40
   0   9   0    1.10    0.40
   1   9   0  104.59    1.30
   2   9   0   58.09    0.70
   3   9   0  162.48    2.20
   4   9   0  135.99    2.10
   5   9   0   67.49    1.40
   6   9   0  129.09    2.10
   7   9   0  124.39    2.80
   8   9   0   25.40    2.60
   9   9   0  109.49    3.50
   0  10   0  752.02   11.70
   1  10   0  226.08    3.10
   2  10   0  183.48    1.60
   3  10   0  180.98    2.20
   4  10   0  129.39    2.50
   5  10   0  515.15    5.10
   6  10   0   15.40    1.30
   7  10   0    3.70    1.90
   8  10   0   18.50    2.70
   9  10   0   70.69    3.70
   0  11   0    6.10    0.70
   1  11   0   78.79    1.40
   2  11   0  356.76    2.80
   3  11   0  128.49    2.30
   4  11   0   47.70    2.40
   5  11   0   50.39    1.90
   6  11   0   12.20    1.50
   7  11   0    5.70    2.40
   8  11   0   14.80    3.40
   9  11   0   36.10    3.20
   0  12   0  418.06    6.90
   1  12   0  163.48    2.40
   2  12   0  214.58    2.10
   3  12   0  178.68    3.00
   4  12   0   87.89    1.80
   5  12   0  143.69    2.40
   6  12   0   16.00    1.70
   7  12   0  110.09    4.90
   8  12   0   23.00    3.10
   0  13   0    6.70    0.90
   1  13   0   53.49    1.60
   2  13   0   14.10    0.70
   3  13   0  141.59    2.10
   4  13   0    8.50    1.50
   5  13   0   63.19    2.10
   6  13   0   12.80    2.40
   7  13   0   76.69    3.50
   8  13   0   37.40    3.20
   0  14   0  195.68    3.80
   1  14   0  363.26    5.40
   2  14   0  289.47    2.80
   3  14   0   79.59    1.90
   4  14   0   36.00    1.50
   5  14   0    8.30    2.50
   6  14   0   59.39    2.70
   7  14   0   90.59    3.60
   0  15   0   47.20   33.90
   1  15   0   37.20    1.80
   2  15   0  132.09    1.80
   3  15   0  293.07    4.30
   4  15   0   24.20    1.10
   5  15   0   31.70    2.50
   6  15   0   42.20    3.80
   0  16   0   87.19    2.50
   1  16   0   64.29    2.20
   2  16   0    9.20    0.90
   3  16   0   65.29    2.90
   4  16   0  102.69    2.80
   5  16   0   10.20    2.90
   6  16   0   74.79    5.60
   0  17   0    1.80    1.50
   1  17   0   91.59    2.90
   2  17   0   44.80    1.30
   3  17   0   51.89    2.60
   4  17   0    0.00    6.90
   5  17   0   38.70    3.20
   0  18   0   63.89    2.90
   1  18   0  125.59    3.10
   2  18   0  166.58    2.90
   3  18   0  335.57    7.40
   0  19   0    1.80    2.00
   1  19   0    7.80    2.30
 -11   0   1   37.80   10.20
 -10   0   1  238.98    7.30
  -9   0   1   32.20    3.40
  -8   0   1   13.60    2.70
  -7   0   1   15.50    1.90
  -6   0   1   44.20    1.30
  -5   0   1   25.70    3.50
  -4   0   1 1071.49   10.30
  -3   0   1    2.70    0.30
  -2   0   1 1133.79    9.00
  -1   0   1  928.21    7.20
   0   0   1    0.30    0.10
   1   0   1 2246.68   17.20
   2   0   1  475.45    4.10
   3   0   1   22.80    0.50
   4   0   1    0.10    0.70
   5   0   1  275.77    4.80
   6   0   1  211.58    2.80
   7   0   1  672.23   10.40
   8   0   1  255.17    4.70
   9   0   1  181.18    4.30
  10   0   1    2.80    6.40
  11   0   1    9.60    4.90
 -11   1   1   13.40    7.50
 -10   1   1   26.90    4.30
  -9   1   1  232.18    4.00
  -8   1   1   30.50    2.00
  -7   1   1  171.58    2.60
  -6   1   1   60.99    1.00
  -5   1   1   25.00    1.60
  -4   1   1   65.49    1.50
  -3   1   1 2129.89   12.20
  -2   1   1  292.77    2.00
  -1   1   1 5569.44   31.60
   0   1   1   34.40    0.40
   1   1   1 4727.73   26.60
   2   1   1   85.49    0.70
   3   1   1   70.49    0.60
   4   1   1  599.14    6.00
   5   1   1  402.96    4.90
   6   1   1 1044.70    8.00
   7   1   1  149.79    2.90
   8   1   1  170.88    3.00
   9   1   1   23.60    2.50
  10   1   1   62.39    4.50
  11   1   1   14.30    3.50
 -11   2   1   35.00    8.20
 -10   2   1   31.40    4.40
  -9   2   1   15.90    2.50
  -8   2   1   10.40   63.69
  -7   2   1  183.78    2.40
  -6   2   1  568.44    4.20
  -5   2   1  168.18    4.00
  -4   2   1   99.89    3.40
  -3   2   1  257.97    1.70
  -2   2   1   41.40    0.40
  -1   2   1  163.18    1.40
   0   2   1  608.74    6.10
   1   2   1  630.44    4.30
   2   2   1  145.79    1.00
   3   2   1  418.96    2.60
   4   2   1  987.40    9.10
   5   2   1  901.21    9.00
   6   2   1   59.19    1.10
   7   2   1  292.37    3.70
   8   2   1   15.00    2.00
   9   2   1   45.30    2.50
  10   2   1   16.20    4.70
  11   2   1   92.69   27.70
 -11   3   1   17.70    8.50
 -10   3   1   18.90    4.30
  -9   3   1  143.59    3.60
  -8   3   1   88.19    2.20
  -7   3   1  490.35    5.40
  -6   3   1  132.09    1.40
  -5   3   1  180.28    1.90
  -4   3   1  221.08    3.60
  -3   3   1 2770.22   15.50
  -2   3   1 1025.90    6.30
  -1   3   1 2148.49   16.60
   0   3   1  238.28    2.50
   1   3   1 1316.37   10.40
   2   3   1 1566.74    9.20
   3   3   1 1097.59    6.30
   4   3   1  770.62    7.60
   5   3   1    8.00    0.90
   6   3   1  552.64    4.10
   7   3   1   26.10    1.60
   8   3   1   73.69    2.60
   9   3   1   51.39    3.10
  10   3   1   52.49    5.00
 -10   4   1   60.79    5.80
  -9   4   1   55.29    3.10
  -8   4   1   52.09    2.10
  -7   4   1  925.01   10.00
  -6   4   1   69.89    1.10
  -5   4   1  663.73    6.40
  -4   4   1  140.39    2.30
  -3   4   1 1142.09    7.00
  -2   4   1  241.28    1.70
  -1   4   1 3285.97   24.30
   0   4   1 1139.49   10.80
   1   4   1 2767.12   19.10
   2   4   1  304.37    2.10
   3   4   1   13.10    0.30
   4   4   1 1049.09    8.60
   5   4   1   49.90    1.80
   6   4   1   49.00    1.00
   7   4   1   22.90    1.40
   8   4   1   83.09    2.80
   9   4   1   87.19    3.00
  10   4   1   19.00    4.70
 -10   5   1   56.89    5.60
  -9   5   1   14.40    2.70
  -8   5   1   26.60    2.30
  -7   5   1   53.39    2.30
  -6   5   1   30.30    0.90
  -5   5   1  300.17    2.90
  -4   5   1    6.80    0.50
  -3   5   1  399.26    2.80
  -2   5   1  633.94    4.10
  -1   5   1  396.86    3.20
   0   5   1  167.58    1.70
   1   5   1  129.79    1.30
   2   5   1 1188.98    7.50
   3   5   1  845.02    5.30
   4   5   1  850.71    7.00
   5   5   1  121.79    1.90
   6   5   1  272.07    2.50
   7   5   1   39.40    1.60
   8   5   1   18.80    2.20
   9   5   1  247.38    4.10
  10   5   1   50.39    5.50
 -10   6   1  161.48    6.80
  -9   6   1   37.60    2.80
  -8   6   1   69.69    2.60
  -7   6   1  215.08    3.40
  -6   6   1   95.49    1.60
  -5   6   1  363.16    4.30
  -4   6   1  167.08    2.10
  -3   6   1  614.94    4.30
  -2   6   1 1028.00    6.70
  -1   6   1 1534.45   10.60
   0   6   1  715.93    6.90
   1   6   1  273.47    2.70
   2   6   1  517.85    3.60
   3   6   1   24.70    0.50
   4   6   1  180.48    3.50
   5   6   1  103.39    2.20
   6   6   1  123.79    1.60
   7   6   1  121.19    2.40
   8   6   1   24.50    2.40
   9   6   1  127.39    3.80
  10   6   1   29.30    5.40
 -10   7   1    7.50    5.00
  -9   7   1    6.40    2.70
  -8   7   1   25.70    2.40
  -7   7   1   29.80    2.50
  -6   7   1   67.59    1.30
  -5   7   1  488.25    5.10
  -4   7   1  567.14    5.80
  -3   7   1  127.99    1.50
  -2   7   1  876.41    5.90
  -1   7   1  957.90    7.30
   0   7   1   36.70    0.50
   1   7   1  392.76    3.60
   2   7   1  133.89    1.20
   3   7   1   48.20    0.80
   4   7   1  789.62    8.90
   5   7   1  239.08    3.60
   6   7   1  677.73    5.40
   7   7   1  321.07    3.90
   8   7   1   30.10    3.10
   9   7   1   76.29    2.90
  10   7   1    3.20    5.00
 -10   8   1   24.20    5.10
  -9   8   1   14.10    2.70
  -8   8   1   33.90    3.00
  -7   8   1   20.30    2.10
  -6   8   1  112.89    1.60
  -5   8   1  246.48    2.60
  -4   8   1   48.40    1.80
  -3   8   1   92.29    1.30
  -2   8   1   49.70    0.70
  -1   8   1  683.03    5.20
   0   8   1  677.73    6.90
   1   8   1  116.59    1.80
   2   8   1  399.26    2.90
   3   8   1  205.88    2.40
   4   8   1  110.89    1.70
   5   8   1   46.70    1.60
   6   8   1   96.89    1.70
   7   8   1  130.29    2.90
   8   8   1    5.60    2.80
   9   8   1   42.30    2.80
  10   8   1    0.00    6.10
  -9   9   1   10.10    2.80
  -8   9   1  205.58    4.20
  -7   9   1   62.79    2.40
  -6   9   1    9.80    0.90
  -5   9   1    9.60    1.20
  -4   9   1  187.08    2.60
  -3   9   1  297.97    3.50
  -2   9   1  627.14    4.60
  -1   9   1   43.70    1.00
   0   9   1  252.87    2.70
   1   9   1  129.39    1.40
   2   9   1  147.59    1.40
   3   9   1  768.52    7.50
   4   9   1   36.00    1.30
   5   9   1  518.65    5.80
   6   9   1    2.70    1.20
   7   9   1  137.19    2.80
   8   9   1   69.79    2.90
   9   9   1   57.89    3.00
  -9  10   1   90.59    3.50
  -8  10   1  100.69    3.60
  -7  10   1   55.09    2.70
  -6  10   1   89.69    1.80
  -5  10   1   50.69    2.50
  -4  10   1  372.56    4.90
  -3  10   1   10.90    1.50
  -2  10   1  305.67    2.60
  -1  10   1  123.49    3.70
   0  10   1   55.09    0.90
   1  10   1  741.63    7.20
   2  10   1   96.39    1.10
   3  10   1  206.78    2.90
   4  10   1  295.77    3.80
   5  10   1   66.29    1.70
   6  10   1  138.89    2.40
   7  10   1   32.20    2.30
   8  10   1    3.30    2.90
   9  10   1   51.89    3.50
  -9  11   1   76.39    3.20
  -8  11   1   41.50    2.70
  -7  11   1   32.90    2.50
  -6  11   1   14.70    1.40
  -5  11   1  203.68    2.90
  -4  11   1  483.85    5.10
  -3  11   1  247.08    3.50
  -2  11   1   36.50    0.80
  -1  11   1   30.90    1.20
   0  11   1  296.07    3.60
   1  11   1  157.88    2.10
   2  11   1   25.50    0.60
   3  11   1  286.67    3.90
   4  11   1  202.48    2.40
   5  11   1   20.10    1.50
   6  11   1   34.60    1.60
   7  11   1   31.50    2.50
   8  11   1    6.40    3.00
   9  11   1   37.90   44.70
  -8  12   1    5.40    3.00
  -7  12   1   27.50    2.70
  -6  12   1  696.63    7.50
  -5  12   1   27.70    2.10
  -4  12   1  116.89    2.40
  -3  12   1  206.18    4.10
  -2  12   1   34.00    0.80
  -1  12   1   37.10    1.70
   0  12   1  323.17    3.80
   1  12   1  236.68    2.60
   2  12   1  135.29    1.70
   3  12   1   60.59    3.30
   4  12   1   60.09    1.40
   5  12   1  181.78    3.10
   6  12   1   73.09    3.00
   7  12   1   19.40    3.30
   8  12   1   45.40    3.40
  -8  13   1  733.23  441.26
  -7  13   1   17.90    5.30
  -6  13   1   15.60    2.90
  -5  13   1   66.79    2.30
  -4  13   1  162.98    2.70
  -3  13   1   31.60    2.20
  -2  13   1  151.88    1.90
  -1  13   1    0.50    1.10
   0  13   1    7.50    0.70
   1  13   1   18.30    1.20
   2  13   1  177.38    1.90
   3  13   1   20.80    1.40
   4  13   1   14.60    1.50
   5  13   1  156.18    2.90
   6  13   1   78.89    3.70
   7  13   1    3.80    2.50
   8  13   1  166.98    4.00
  -7  14   1   56.69   13.90
  -6  14   1   33.50    2.90
  -5  14   1  134.59    4.20
  -4  14   1   32.40    1.70
  -3  14   1   18.60    1.80
  -2  14   1  131.99    1.90
  -1  14   1  190.38    2.50
   0  14   1   15.30    0.70
   1  14   1   12.20    1.50
   2  14   1  111.89    1.60
   3  14   1   37.60    2.10
   4  14   1   75.39    2.10
   5  14   1   18.90    2.40
   6  14   1   35.70    2.30
   7  14   1   53.59    3.10
  -6  15   1   19.20    5.10
  -5  15   1   73.19    3.30
  -4  15   1   63.39    2.20
  -3  15   1   79.79    3.30
  -2  15   1    4.40    0.90
  -1  15   1  312.97    3.70
   0  15   1   43.20    1.10
   1  15   1   44.60    2.10
   2  15   1  178.28    2.20
   3  15   1   29.70    2.50
   4  15   1  256.97    3.90
   5  15   1   49.70    2.40
   6  15   1   46.60    3.20
  -6  16   1   42.30    5.60
  -5  16   1   82.79    3.80
  -4  16   1    2.10    2.30
  -3  16   1   13.00    2.80
  -2  16   1   36.70    1.20
  -1  16   1   94.39    2.40
   0  16   1  127.59    2.10
   1  16   1   29.40    2.10
   2  16   1   54.69    1.30
   3  16   1    9.60    2.70
   4  16   1   26.50    1.80
   5  16   1   13.70    2.30
   6  16   1   16.80    4.60
  -5  17   1  162.58    5.20
  -4  17   1  138.19    4.60
  -3  17   1   16.80    2.90
  -2  17   1   77.59    1.90
  -1  17   1   69.29    2.30
   0  17   1   64.49    1.90
   1  17   1   43.30    2.10
   2  17   1  235.28    3.10
   3  17   1  127.39    3.10
   4  17   1  247.38    4.40
   5  17   1   91.39    4.20
  -3  18   1  117.69    7.60
  -2  18   1   15.40    3.50
  -1  18   1  148.29    3.30
   0  18   1   75.39    2.10
   1  18   1    6.10    2.30
   2  18   1  136.59    2.60
   3  18   1   61.99    3.80
  -1  19   1   10.90    2.50
   0  19   1   56.09    1.90
   1  19   1    3.20    2.70
 -11   0   2    0.20    8.80
 -10   0   2  201.98    6.70
  -9   0   2    0.00    3.20
  -8   0   2  130.69    4.30
  -7   0   2   71.59    3.10
  -6   0   2    4.30    0.80
  -5   0   2  294.57    4.70
  -4   0   2   64.79    1.10
  -3   0   2 6603.14   50.59
  -2   0   2  391.96    3.30
  -1   0   2  593.14    4.90
   0   0   2 9999.00  149.59
   1   0   2  556.14    4.70
   2   0   2 1848.12   15.10
   3   0   2 5070.49   40.20
   4   0   2  418.26    4.20
   5   0   2   10.00    1.70
   6   0   2  122.19    1.90
   7   0   2   24.20    2.50
   8   0   2    0.00    2.90
   9   0   2   13.30    3.80
  10   0   2    0.00    8.00
 -11   1   2   11.10    7.30
 -10   1   2   25.60    4.30
  -9   1   2   18.60    2.50
  -8   1   2  100.89    2.30
  -7   1   2   67.49    1.60
  -6   1   2  164.78    1.80
  -5   1   2  524.45    5.70
  -4   1   2  569.34    5.70
  -3   1   2  865.21    5.00
  -2   1   2  129.39    0.90
  -1   1   2  534.45    3.30
   0   1   2  580.04    5.30
   1   1   2  209.98    1.40
   2   1   2  726.13    4.20
   3   1   2   46.60    0.50
   4   1   2  870.51    7.40
   5   1   2   60.79    2.40
   6   1   2  531.15    4.30
   7   1   2   93.49    2.60
   8   1   2   59.29    2.30
   9   1   2    8.30    2.60
  10   1   2   14.40    4.60
 -11   2   2   26.20   10.10
 -10   2   2   87.59    4.40
  -9   2   2   66.99    2.40
  -8   2   2  595.04    5.90
  -7   2   2  594.74    6.50
  -6   2   2  199.88    1.90
  -5   2   2  763.52    8.50
  -4   2   2  674.33    7.90
  -3   2   2  363.76    2.30
  -2   2   2  780.72    4.60
  -1   2   2   60.99    0.60
   0   2   2 3648.83   33.80
   1   2   2    4.60    0.20
   2   2   2 3465.95   19.10
   3   2   2   92.79    0.80
   4   2   2  263.47    3.10
   5   2   2   59.69    2.60
   6   2   2   53.09    1.10
   7   2   2  269.47    3.60
   8   2   2  216.68    3.00
   9   2   2    4.90    2.70
  10   2   2  188.98    6.00
 -11   3   2   60.39   11.80
 -10   3   2  252.97    6.70
  -9   3   2  101.39    3.00
  -8   3   2   40.20    2.10
  -7   3   2  143.29    2.30
  -6   3   2  109.09    1.30
  -5   3   2  105.99    1.30
  -4   3   2  605.64    7.10
  -3   3   2  440.56    2.80
  -2   3   2 1293.17    8.40
  -1   3   2 2843.02   21.20
   0   3   2 2277.87   21.50
   1   3   2 1972.00   13.80
   2   3   2 1009.40    6.30
   3   3   2  251.87    1.80
   4   3   2   34.20    1.10
   5   3   2   30.40    1.00
   6   3   2   84.39    1.40
   7   3   2  379.16    4.20
   8   3   2    9.60    2.10
   9   3   2  182.18    3.70
  10   3   2   22.80   14.40
 -10   4   2   48.70    4.80
  -9   4   2  323.17    4.80
  -8   4   2    5.50    2.00
  -7   4   2  261.97    3.40
  -6   4   2  299.37    2.70
  -5   4   2  388.66    3.40
  -4   4   2  445.56    6.30
  -3   4   2  724.93    4.40
  -2   4   2  159.38    1.20
  -1   4   2  142.29    1.40
   0   4   2 2379.86   23.90
   1   4   2 1176.18    8.00
   2   4   2  556.54    3.70
   3   4   2  891.01    5.40
   4   4   2  248.78    5.90
   5   4   2   75.79    1.30
   6   4   2  131.89    1.60
   7   4   2   55.29    2.00
   8   4   2   14.30    2.30
   9   4   2   33.30    3.70
  10   4   2   42.50    5.00
 -10   5   2   35.80    5.00
  -9   5   2   38.60    2.70
  -8   5   2   16.80    2.20
  -7   5   2   15.10    1.40
  -6   5   2   17.10    0.70
  -5   5   2  121.19    2.00
  -4   5   2  220.68    4.40
  -3   5   2   17.40    0.50
  -2   5   2  133.89    1.10
  -1   5   2  185.38    1.70
   0   5   2 2774.52   27.70
   1   5   2   88.59    0.90
   2   5   2   48.00    0.50
   3   5   2  320.07    2.70
   4   5   2  653.23    6.70
   5   5   2  271.77    2.80
   6   5   2   13.50    0.80
   7   5   2   16.90    1.40
   8   5   2  106.89    2.80
   9   5   2   11.30    2.40
  10   5   2   44.50    5.00
 -10   6   2  116.59    5.90
  -9   6   2   53.79    2.90
  -8   6   2  231.88    4.60
  -7   6   2  148.79    3.10
  -6   6   2  220.28    2.30
  -5   6   2  203.38    2.70
  -4   6   2  682.53    6.10
  -3   6   2  119.99    1.30
  -2   6   2  188.18    1.60
  -1   6   2   11.00    0.50
   0   6   2 1617.74   16.20
   1   6   2  221.68    1.70
   2   6   2  562.54    3.80
   3   6   2  139.59    1.40
   4   6   2   50.19    1.10
   5   6   2   97.89    2.40
   6   6   2   58.59    1.20
   7   6   2   28.40    1.60
   8   6   2   74.79    2.90
   9   6   2   82.99    3.20
  10   6   2   43.40    5.70
 -10   7   2   34.90    5.10
  -9   7   2    2.80    2.60
  -8   7   2   76.09    2.80
  -7   7   2  249.97    3.70
  -6   7   2   24.10    0.90
  -5   7   2  266.67    3.50
  -4   7   2  593.74    8.90
  -3   7   2   16.10    0.70
  -2   7   2  633.94    4.40
  -1   7   2  430.86    4.20
   0   7   2  211.88    2.40
   1   7   2  178.68    2.20
   2   7   2  646.14    4.50
   3   7   2  619.14    4.90
   4   7   2  489.55    4.70
   5   7   2  215.58    2.40
   6   7   2   49.40    1.30
   7   7   2  304.87    4.40
   8   7   2   78.19    3.50
   9   7   2  123.39    3.40
  10   7   2    7.40    5.70
 -10   8   2  100.79    5.70
  -9   8   2   11.70    2.80
  -8   8   2  110.99    3.80
  -7   8   2   54.09    2.90
  -6   8   2  131.79    1.90
  -5   8   2  105.49    1.90
  -4   8   2   60.99    1.70
  -3   8   2  331.77    3.70
  -2   8   2  217.48    1.90
  -1   8   2  340.17    2.90
   0   8   2   29.40    0.50
   1   8   2    6.40    0.70
   2   8   2  207.18    1.70
   3   8   2   69.99    1.20
   4   8   2  133.69    2.20
   5   8   2   16.80    1.30
   6   8   2   22.20    1.40
   7   8   2   48.10    1.90
   8   8   2  151.78    3.80
   9   8   2   14.50    3.00
  -9   9   2   89.29    3.40
  -8   9   2   21.60    2.60
  -7   9   2   52.39    2.30
  -6   9   2  283.67    3.10
  -5   9   2  172.08    4.10
  -4   9   2  152.98    2.50
  -3   9   2  284.77    4.70
  -2   9   2  350.46    2.90
  -1   9   2  158.38    3.20
   0   9   2  117.29    1.40
   1   9   2  562.04    5.20
   2   9   2  304.27    2.50
   3   9   2   82.39    1.50
   4   9   2  340.77    3.50
   5   9   2  184.68    3.60
   6   9   2  310.97    3.70
   7   9   2   24.90    3.40
   8   9   2   28.50    2.90
   9   9   2   72.19    4.20
  -9  10   2    2.50    2.80
  -8  10   2   44.40    2.60
  -7  10   2   26.70    1.80
  -6  10   2   31.30    1.90
  -5  10   2    7.70    1.80
  -4  10   2  155.68    4.10
  -3  10   2  164.28    3.40
  -2  10   2   45.20    1.20
  -1  10   2  786.32    8.00
   0  10   2   60.29    0.90
   1  10   2  285.67    5.00
   2  10   2  360.96    3.10
   3  10   2   70.19    1.50
   4  10   2   58.89    1.30
   5  10   2  295.67    3.80
   6  10   2   58.59    1.70
   7  10   2   17.90    2.30
   8  10   2   51.39    2.80
   9  10   2   15.40    3.50
  -9  11   2   17.70    3.50
  -8  11   2  179.38    4.00
  -7  11   2   12.60    1.80
  -6  11   2   80.79    3.00
  -5  11   2   17.40    1.90
  -4  11   2   22.90    2.20
  -3  11   2  582.14    7.40
  -2  11   2   86.79    1.40
  -1  11   2  721.13    8.80
   0  11   2  242.38    2.90
   1  11   2  605.64    8.10
   2  11   2  125.09    1.60
   3  11   2   92.99    2.00
   4  11   2  245.08    3.10
   5  11   2    5.40    1.90
   6  11   2  141.09    2.50
   7  11   2   20.30    2.90
   8  11   2  246.98    4.60
  -8  12   2  237.68    5.30
  -7  12   2   51.29    4.80
  -6  12   2   25.20    3.30
  -5  12   2  153.28    4.00
  -4  12   2   68.79    2.20
  -3  12   2  758.22    8.30
  -2  12   2   96.79    1.50
  -1  12   2  104.29    2.40
   0  12   2  162.08    2.10
   1  12   2  216.08    2.70
   2  12   2  422.46    3.80
   3  12   2   55.99    1.70
   4  12   2   53.89    1.60
   5  12   2   87.19    2.20
   6  12   2   25.20    1.90
   7  12   2   16.90    3.10
   8  12   2   48.70   24.30
  -8  13   2   12.80    4.30
  -7  13   2   24.90    4.50
  -6  13   2   45.40    3.00
  -5  13   2    7.30    2.90
  -4  13   2  101.89    2.20
  -3  13   2    9.80    1.70
  -2  13   2  144.99    2.00
  -1  13   2   53.99    1.80
   0  13   2  145.19    2.10
   1  13   2  176.48    2.50
   2  13   2   33.40    0.90
   3  13   2   80.99    2.00
   4  13   2  216.18    3.10
   5  13   2    3.80    1.90
   6  13   2   38.40    2.10
   7  13   2   47.50    4.10
   8  13   2   58.79   22.20
  -7  14   2   23.70    5.00
  -6  14   2   29.70    5.40
  -5  14   2  153.18    4.40
  -4  14   2  180.48    3.20
  -3  14   2   13.20    1.80
  -2  14   2   55.59    1.40
  -1  14   2  199.08    3.00
   0  14   2   42.40    1.10
   1  14   2   59.79    1.90
   2  14   2  228.48    2.50
   3  14   2   62.39    2.20
   4  14   2   45.40    1.80
   5  14   2   26.60    2.30
   6  14   2    9.80    2.20
   7  14   2   78.49    3.60
  -6  15   2    7.70    6.30
  -5  15   2   89.49    3.60
  -4  15   2   66.89    3.30
  -3  15   2  115.99    3.00
  -2  15   2   38.60    1.50
  -1  15   2   79.79    2.00
   0  15   2  371.86    5.10
   1  15   2   25.30    1.50
   2  15   2   13.20    1.00
   3  15   2   37.70    2.20
   4  15   2    8.30    2.00
   5  15   2  224.78    4.20
   6  15   2    7.50    2.00
  -6  16   2    8.90    3.30
  -5  16   2   11.50    2.80
  -4  16   2   10.80    2.30
  -3  16   2  147.99    4.10
  -2  16   2   15.10    1.50
  -1  16   2   42.20    1.80
   0  16   2   13.10    1.10
   1  16   2    2.90    1.90
   2  16   2    7.50    1.10
   3  16   2    4.40    2.60
   4  16   2   74.99    2.60
   5  16   2    8.20    2.60
  -5  17   2   62.49    4.20
  -4  17   2   13.50    3.50
  -3  17   2   37.80    3.80
  -2  17   2  172.28    3.20
  -1  17   2   36.50    2.30
   0  17   2  160.78    2.90
   1  17   2   13.70    2.20
   2  17   2   73.09    1.70
   3  17   2  117.99    3.40
   4  17   2   89.19   11.60
  -3  18   2  223.98    7.40
  -2  18   2   68.69    2.70
  -1  18   2    0.00    9.30
   0  18   2   25.40    1.60
   1  18   2  145.79    3.40
   2  18   2    3.90    1.40
   3  18   2   29.50    5.70
   0  19   2   23.70    1.90
 -11   0   3   53.39   10.40
 -10   0   3  143.09    6.80
  -9   0   3   31.80    3.60
  -8   0   3    7.10    2.90
  -7   0   3  529.75   10.00
  -6   0   3   37.20    1.30
  -5   0   3  223.98    2.80
  -4   0   3   12.30    1.80
  -3   0   3    7.40    0.40
  -2   0   3  143.19    1.40
  -1   0   3 1240.78   12.10
   0   0   3   21.90    0.40
   1   0   3  490.55    5.50
   2   0   3  767.12    6.70
   3   0   3  998.10    8.50
   4   0   3   29.40    2.40
   5   0   3  195.78    2.80
   6   0   3  232.58    3.20
   7   0   3  457.05    8.40
   8   0   3   10.80    3.40
   9   0   3  190.48    5.20
  10   0   3  152.18    8.10
 -11   1   3   18.90    8.50
 -10   1   3   25.50    4.40
  -9   1   3  110.39    2.60
  -8   1   3   79.29    2.70
  -7   1   3  432.86    4.40
  -6   1   3 1022.80    7.60
  -5   1   3  584.24    4.40
  -4   1   3  351.36    4.80
  -3   1   3  449.66    2.70
  -2   1   3  168.48    1.10
  -1   1   3  140.99    1.10
   0   1   3  109.59    1.00
   1   1   3  516.85    3.50
   2   1   3  798.92    4.40
   3   1   3 1322.97    7.60
   4   1   3  198.68    3.60
   5   1   3   77.49    1.40
   6   1   3  266.17    2.70
   7   1   3   22.00    1.80
   8   1   3  111.89    2.70
   9   1   3   14.80    3.00
  10   1   3    7.80    5.30
 -11   2   3   13.40    9.90
 -10   2   3   18.10    3.80
  -9   2   3   40.30    2.60
  -8   2   3   14.40    1.80
  -7   2   3  207.88    3.00
  -6   2   3   19.60    0.70
  -5   2   3  737.03    5.60
  -4   2   3  384.96    3.90
  -3   2   3  319.97    2.00
  -2   2   3   75.59    0.60
  -1   2   3  938.61    7.60
   0   2   3 1040.30    9.50
   1   2   3 3009.90   20.10
   2   2   3  254.87    1.60
   3   2   3  217.78    1.50
   4   2   3  333.57    2.50
   5   2   3  270.57    2.30
   6   2   3   68.49    1.40
   7   2   3   93.59    2.30
   8   2   3   35.40    2.30
   9   2   3   36.80    3.00
  10   2   3   50.69    5.00
 -10   3   3   46.20    5.10
  -9   3   3  104.79    3.30
  -8   3   3  253.77    3.70
  -7   3   3   53.19    1.50
  -6   3   3  887.31    6.90
  -5   3   3   12.00    1.00
  -4   3   3  242.38    2.00
  -3   3   3  816.62    5.00
  -2   3   3  440.46    2.80
  -1   3   3 6662.63   46.90
   0   3   3 3221.38   29.70
   1   3   3 2830.32   21.30
   2   3   3   61.69    0.60
   3   3   3  111.89    1.00
   4   3   3  244.78    2.00
   5   3   3   96.59    2.00
   6   3   3  240.58    2.70
   7   3   3  335.27    4.00
   8   3   3  272.27    4.00
   9   3   3    0.00    3.00
  10   3   3    5.40    4.80
 -10   4   3  123.99    5.10
  -9   4   3  120.39    3.30
  -8   4   3  144.29    2.70
  -7   4   3  108.09    2.20
  -6   4   3   13.10    0.70
  -5   4   3   24.60    1.20
  -4   4   3 1618.74   11.80
  -3   4   3    8.60    0.30
  -2   4   3   10.20    0.30
  -1   4   3  215.28    2.20
   0   4   3   93.69    1.00
   1   4   3  570.94    4.50
   2   4   3  208.88    1.50
   3   4   3  293.37    2.30
   4   4   3  537.85    4.90
   5   4   3  174.68    2.00
   6   4   3  342.07    3.40
   7   4   3   43.50    2.20
   8   4   3   86.29    2.70
   9   4   3   66.59    3.10
  10   4   3    7.50    5.30
 -10   5   3   34.50    4.50
  -9   5   3   25.70    3.20
  -8   5   3   93.89    2.40
  -7   5   3   79.69    2.00
  -6   5   3  316.57    2.90
  -5   5   3   89.49    2.00
  -4   5   3  747.43    7.60
  -3   5   3  603.04    4.80
  -2   5   3  233.98    1.80
  -1   5   3 1737.33   15.50
   0   5   3  476.85    4.50
   1   5   3 2804.72   20.90
   2   5   3  120.99    1.00
   3   5   3   45.90    0.80
   4   5   3  171.78    2.50
   5   5   3  398.96    3.60
   6   5   3 1107.69    8.40
   7   5   3   56.79    2.50
   8   5   3   81.59    2.90
   9   5   3   52.59    3.10
  10   5   3   12.20    5.30
 -10   6   3   38.00    4.70
  -9   6   3   86.29    3.40
  -8   6   3   30.40    2.20
  -7   6   3   15.90    1.60
  -6   6   3   20.00    0.80
  -5   6   3  400.56    4.30
  -4   6   3  151.08    1.70
  -3   6   3   80.59    1.20
  -2   6   3   18.00    0.50
  -1   6   3  431.76    5.30
   0   6   3  429.96    4.30
   1   6   3 1013.20    8.20
   2   6   3  243.38    1.70
   3   6   3   32.90    0.90
   4   6   3   34.10    0.90
   5   6   3   15.60    1.20
   6   6   3   51.99    1.20
   7   6   3    4.50    2.40
   8   6   3  237.58    3.70
   9   6   3    0.00    3.10
  10   6   3  165.18    5.90
 -10   7   3    6.00    4.80
  -9   7   3    6.90    2.70
  -8   7   3   36.90    2.50
  -7   7   3   42.40    2.20
  -6   7   3  817.52    7.00
  -5   7   3   42.30    1.60
  -4   7   3  101.39    3.20
  -3   7   3  328.67    3.60
  -2   7   3  285.47    2.30
  -1   7   3  597.24    7.50
   0   7   3  524.55    5.70
   1   7   3 1585.44   13.20
   2   7   3  863.21    5.80
   3   7   3  585.84    4.50
   4   7   3  189.68    2.60
   5   7   3  325.47    3.90
   6   7   3  146.39    1.90
   7   7   3   76.09    2.20
   8   7   3   23.30    3.00
   9   7   3    1.60    3.50
  10   7   3   41.50    6.60
 -10   8   3   57.59    5.70
  -9   8   3   53.49    2.80
  -8   8   3   12.10    2.70
  -7   8   3   86.49    2.40
  -6   8   3   29.80    1.20
  -5   8   3   37.70    1.40
  -4   8   3  199.08    3.20
  -3   8   3  266.57    2.80
  -2   8   3  318.17    2.50
  -1   8   3  416.66    4.40
   0   8   3  292.77    3.30
   1   8   3  183.98    2.30
   2   8   3  134.19    1.20
   3   8   3  570.14    5.10
   4   8   3  270.17    3.10
   5   8   3   53.69    1.60
   6   8   3  183.98    2.70
   7   8   3   28.90    2.30
   8   8   3   30.60    9.50
   9   8   3   84.39    4.00
  -9   9   3   69.19    2.90
  -8   9   3   56.79    3.00
  -7   9   3  283.17    4.70
  -6   9   3    9.00    1.30
  -5   9   3  488.65    7.30
  -4   9   3   24.30    2.50
  -3   9   3   41.50    1.60
  -2   9   3  314.87    2.60
  -1   9   3  966.00    8.70
   0   9   3  273.17    3.10
   1   9   3  158.58    3.60
   2   9   3   24.10    0.60
   3   9   3  106.39    1.80
   4   9   3  139.09    2.20
   5   9   3  101.69    3.60
   6   9   3   38.70    1.50
   7   9   3  122.19    3.50
   8   9   3  265.57    4.90
   9   9   3   89.59    4.10
  -9  10   3   36.20    6.40
  -8  10   3   10.60    2.40
  -7  10   3    1.80    1.80
  -6  10   3   50.69    2.40
  -5  10   3   61.49    3.40
  -4  10   3   26.20    1.80
  -3  10   3  172.08    3.00
  -2  10   3  138.09    1.70
  -1  10   3  218.98    3.00
   0  10   3   83.19    1.20
   1  10   3   58.09    1.60
   2  10   3  618.64    5.00
   3  10   3   30.10    1.10
   4  10   3  514.85    5.70
   5  10   3  152.78    2.60
   6  10   3    4.50    1.30
   7  10   3  128.79    3.40
   8  10   3   17.40    9.50
   9  10   3   61.59    4.20
  -9  11   3   45.30   12.70
  -8  11   3   14.00    3.40
  -7  11   3  209.38    5.50
  -6  11   3   55.99    2.70
  -5  11   3  276.07    4.10
  -4  11   3  104.69    3.20
  -3  11   3  237.38    3.70
  -2  11   3  363.36    3.40
  -1  11   3   21.90    1.30
   0  11   3  403.96    4.50
   1  11   3   21.50    1.10
   2  11   3   16.70    0.60
   3  11   3  154.28    2.20
   4  11   3   85.49    3.20
   5  11   3  221.78    3.10
   6  11   3   20.00    1.80
   7  11   3   36.40    2.60
   8  11   3   79.29    3.70
  -8  12   3   21.60    4.20
  -7  12   3   12.80   11.00
  -6  12   3   54.49    3.40
  -5  12   3   93.79    3.10
  -4  12   3   54.89    2.20
  -3  12   3   90.79    2.60
  -2  12   3   81.79    1.50
  -1  12   3   93.09    1.80
   0  12   3   70.69    1.20
   1  12   3   70.49    1.50
   2  12   3  152.28    1.80
   3  12   3  250.37    3.70
   4  12   3   65.29    2.00
   5  12   3   72.69    2.00
   6  12   3  112.99    3.00
   7  12   3  105.19    3.40
   8  12   3   17.10    4.20
  -8  13   3   12.90    5.40
  -7  13   3   27.30    8.50
  -6  13   3  107.49    4.30
  -5  13   3    0.10    6.20
  -4  13   3   92.99    2.90
  -3  13   3   14.30    2.10
  -2  13   3  204.88    2.80
  -1  13   3  326.37    3.50
   0  13   3    6.80    0.70
   1  13   3   36.10    1.90
   2  13   3  328.97    3.30
   3  13   3  240.48    3.20
   4  13   3   85.39    1.70
   5  13   3   73.59    2.90
   6  13   3   89.69    2.80
   7  13   3   11.30    3.20
  -7  14   3   13.90    5.00
  -6  14   3    4.30    4.10
  -5  14   3   12.90    3.30
  -4  14   3  136.49    2.90
  -3  14   3   80.19    2.60
  -2  14   3  112.99    1.90
  -1  14   3   32.00    1.70
   0  14   3   42.50    1.20
   1  14   3   47.30    1.50
   2  14   3    2.20    0.80
   3  14   3   25.60    2.00
   4  14   3   40.40    2.30
   5  14   3  102.49    3.20
   6  14   3   13.20    2.20
   7  14   3   59.79    4.10
  -6  15   3  105.09    4.20
  -5  15   3  126.99    4.90
  -4  15   3  125.29    2.80
  -3  15   3   63.39    3.10
  -2  15   3   21.10    1.30
  -1  15   3   34.10    2.40
   0  15   3   40.50    1.20
   1  15   3  308.87    3.80
   2  15   3   11.20    1.00
   3  15   3   88.59    2.90
   4  15   3  169.58    2.80
   5  15   3    2.00    2.20
   6  15   3   81.79    3.80
  -5  16   3   34.50    3.10
  -4  16   3   69.99    3.00
  -3  16   3   90.19    3.30
  -2  16   3   54.89    1.80
  -1  16   3   18.70    2.30
   0  16   3   65.89    1.70
   1  16   3   10.90    2.20
   2  16   3   11.00    1.20
   3  16   3   49.99    3.40
   4  16   3  119.49    3.00
   5  16   3    1.30    2.80
  -4  17   3   44.20    3.20
  -3  17   3    0.00    8.00
  -2  17   3   27.10    2.20
  -1  17   3  174.78    5.20
   0  17   3   53.69    1.80
   1  17   3  122.59    3.30
   2  17   3    1.00    1.30
   3  17   3    4.60    3.00
   4  17   3   12.50    2.10
  -3  18   3   20.20    6.10
  -2  18   3  149.09    3.90
  -1  18   3    0.00   13.50
   0  18   3   11.00    1.50
   1  18   3   46.60    7.70
   2  18   3   29.00    1.70
   3  18   3  124.19    3.40
 -11   0   4  217.08   11.20
 -10   0   4  108.09   29.00
  -9   0   4  137.69    4.60
  -8   0   4   36.10    2.60
  -7   0   4  194.68    3.80
  -6   0   4   64.99    1.50
  -5   0   4   17.80    1.60
  -4   0   4  528.35    5.40
  -3   0   4 1202.48    9.90
  -2   0   4 2142.79   17.10
  -1   0   4  520.35   14.70
   0   0   4 3076.59   40.00
   1   0   4 1978.20   22.40
   2   0   4  152.18    1.50
   3   0   4  237.88    2.60
   4   0   4  178.98    2.30
   5   0   4  555.54    7.40
   6   0   4   92.09    1.90
   7   0   4    2.20    8.50
   8   0   4  560.04    8.60
   9   0   4  129.19    4.40
  10   0   4  206.48    8.00
 -11   1   4   70.19   10.00
 -10   1   4   16.80    3.90
  -9   1   4   90.39    2.50
  -8   1   4   90.39    2.40
  -7   1   4  358.36    3.70
  -6   1   4  602.44    4.90
  -5   1   4   84.99    1.30
  -4   1   4  828.42    6.40
  -3   1   4  111.39    0.90
  -2   1   4  300.07    1.90
  -1   1   4 1404.46    9.50
   0   1   4  885.11    8.40
   1   1   4  265.67    2.90
   2   1   4  184.88    1.20
   3   1   4  554.74    3.60
   4   1   4  623.94    6.20
   5   1   4   71.69    1.70
   6   1   4  107.39    1.50
   7   1   4   11.70    1.80
   8   1   4   21.60    2.40
   9   1   4   17.20    2.80
  10   1   4   65.59    5.30
 -10   2   4  104.09    5.80
  -9   2   4    9.60    2.50
  -8   2   4   13.40    2.10
  -7   2   4  278.77    3.70
  -6   2   4  269.97    2.70
  -5   2   4   12.00    1.30
  -4   2   4   18.20    1.20
  -3   2   4  125.09    1.00
  -2   2   4 2084.99   11.30
  -1   2   4  963.70    8.30
   0   2   4    8.30    0.20
   1   2   4 1113.59    9.50
   2   2   4  321.87    2.00
   3   2   4  699.33    4.20
   4   2   4  284.77    2.70
   5   2   4  660.23    5.50
   6   2   4   26.60    1.10
   7   2   4  125.19    2.70
   8   2   4   71.59    2.80
   9   2   4   82.49    3.60
  10   2   4   18.30    5.50
 -10   3   4   44.30    5.30
  -9   3   4   12.90    3.10
  -8   3   4   41.50    2.10
  -7   3   4  106.39    2.50
  -6   3   4  143.19    1.80
  -5   3   4  323.67    3.30
  -4   3   4   28.30    1.10
  -3   3   4  133.89    1.10
  -2   3   4 1401.96    8.10
  -1   3   4  711.23    5.40
   0   3   4 2404.46   23.50
   1   3   4  289.37    3.10
   2   3   4  747.63    4.40
   3   3   4  111.49    1.20
   4   3   4  298.57    5.20
   5   3   4  189.58    3.00
   6   3   4  511.85    4.50
   7   3   4  116.39    2.50
   8   3   4   57.69    2.40
   9   3   4   19.20    3.10
  10   3   4  140.39    6.70
 -10   4   4   34.90    4.40
  -9   4   4    9.40    2.50
  -8   4   4   71.39    2.30
  -7   4   4   35.20    1.50
  -6   4   4  427.46    4.20
  -5   4   4    9.70    1.40
  -4   4   4  239.88    3.80
  -3   4   4  543.05    4.10
  -2   4   4  180.18    1.40
  -1   4   4  326.57    3.10
   0   4   4  241.58    2.40
   1   4   4  345.17    3.10
   2   4   4  212.18    1.50
   3   4   4  254.57    2.20
   4   4   4  418.26    4.00
   5   4   4  117.49    2.00
   6   4   4  186.38    2.30
   7   4   4   54.89    9.00
   8   4   4    6.50    2.40
   9   4   4   21.10    3.10
  10   4   4   10.50    5.20
 -10   5   4   29.70    4.80
  -9   5   4   25.40    2.60
  -8   5   4   46.30    2.30
  -7   5   4   76.89    1.90
  -6   5   4  125.29    1.70
  -5   5   4   59.79    2.00
  -4   5   4  313.37    3.30
  -3   5   4  385.76    3.10
  -2   5   4   30.00    0.50
  -1   5   4  491.35    7.20
   0   5   4  368.66    3.60
   1   5   4 1546.65   11.90
   2   5   4  492.85    3.30
   3   5   4  651.13    5.10
   4   5   4   34.30    0.90
   5   5   4  308.27    4.40
   6   5   4  195.68    2.70
   7   5   4  167.88    3.00
   8   5   4    2.50    2.70
   9   5   4    3.80    3.00
  10   5   4   24.80    5.50
 -10   6   4    3.50    4.60
  -9   6   4    7.40    3.20
  -8   6   4  248.98    4.00
  -7   6   4   19.50    1.40
  -6   6   4   46.30    1.10
  -5   6   4   19.70    1.10
  -4   6   4   57.09    1.30
  -3   6   4  826.72    6.10
  -2   6   4  158.28    1.40
  -1   6   4  380.56    3.80
   0   6   4   45.10    0.60
   1   6   4  104.79    1.70
   2   6   4   40.80    0.50
   3   6   4   55.49    0.90
   4   6   4  252.57    3.00
   5   6   4  245.38    3.50
   6   6   4  107.39    1.90
   7   6   4   28.80    2.40
   8   6   4   65.89    3.40
   9   6   4   87.89    3.40
  10   6   4   21.20    6.00
 -10   7   4  181.38    6.10
  -9   7   4   18.70    2.90
  -8   7   4  141.89    3.10
  -7   7   4  254.87    3.90
  -6   7   4   54.59    1.30
  -5   7   4  213.28    3.40
  -4   7   4  158.18    3.00
  -3   7   4  140.89    2.00
  -2   7   4   52.19    0.70
  -1   7   4  284.77    4.10
   0   7   4   54.69    0.80
   1   7   4  377.86    4.10
   2   7   4  106.39    1.00
   3   7   4   17.30    0.80
   4   7   4  228.18    2.40
   5   7   4  381.96    4.30
   6   7   4  337.67    3.70
   7   7   4  211.18    3.90
   8   7   4   89.19    2.70
   9   7   4    0.20    3.00
 -10   8   4  140.39   32.50
  -9   8   4    5.60    3.00
  -8   8   4  174.18    4.40
  -7   8   4   67.69    2.10
  -6   8   4  127.99    2.60
  -5   8   4   49.90    1.90
  -4   8   4  155.48    3.20
  -3   8   4  123.09    2.70
  -2   8   4  473.45    3.60
  -1   8   4  324.97    3.70
   0   8   4    6.20    0.40
   1   8   4  144.69    2.10
   2   8   4  273.77    2.30
   3   8   4  424.46    4.90
   4   8   4   29.70    1.60
   5   8   4  157.98    2.20
   6   8   4   32.20    1.30
   7   8   4  126.49    2.70
   8   8   4   34.30    3.10
   9   8   4   13.30    3.30
  -9   9   4   69.39    2.90
  -8   9   4  151.68    3.60
  -7   9   4   42.20    2.30
  -6   9   4  469.45    6.60
  -5   9   4  627.44    7.90
  -4   9   4  152.08    2.80
  -3   9   4  279.57    4.10
  -2   9   4  273.77    2.60
  -1   9   4 1057.09   16.80
   0   9   4  127.99    1.70
   1   9   4 1467.85   16.10
   2   9   4  225.68    2.20
   3   9   4  486.55    5.40
   4   9   4  128.49    4.20
   5   9   4   27.70    1.60
   6   9   4  122.99    2.60
   7   9   4   29.60    2.60
   8   9   4   35.20    3.40
   9   9   4   15.00    3.80
  -9  10   4   64.89    3.70
  -8  10   4    5.80    3.10
  -7  10   4   23.50    4.20
  -6  10   4   34.10    2.70
  -5  10   4   99.69    3.00
  -4  10   4   38.40    3.60
  -3  10   4   52.59    1.90
  -2  10   4  367.16    3.60
  -1  10   4   45.30    1.80
   0  10   4  236.78    3.20
   1  10   4   70.29    1.40
   2  10   4   25.50    0.70
   3  10   4  176.98    2.50
   4  10   4   93.59    2.30
   5  10   4  686.73    7.90
   6  10   4   74.29    2.30
   7  10   4   53.19    2.60
   8  10   4  261.17    5.80
  -8  11   4   17.50    4.20
  -7  11   4   45.20    4.80
  -6  11   4   74.99    3.10
  -5  11   4   74.99    3.20
  -4  11   4  440.56    6.10
  -3  11   4   14.30    1.90
  -2  11   4  280.87    3.10
  -1  11   4   84.39    2.00
   0  11   4  136.19    1.80
   1  11   4   28.30    1.30
   2  11   4  402.56    3.70
   3  11   4   26.40    1.70
   4  11   4   29.90    1.90
   5  11   4   74.49    2.40
   6  11   4   70.19    2.30
   7  11   4   96.79   30.50
   8  11   4   10.50    4.20
  -8  12   4   25.40    6.70
  -7  12   4   18.20    4.60
  -6  12   4   14.30    4.10
  -5  12   4   48.80    2.70
  -4  12   4  227.28    3.40
  -3  12   4   87.09    3.40
  -2  12   4   66.79    1.40
  -1  12   4   56.89    2.70
   0  12   4   94.59    1.40
   1  12   4  280.77    3.10
   2  12   4   67.29    1.30
   3  12   4  473.05    5.30
   4  12   4  100.29    1.80
   5  12   4  123.79    2.60
   6  12   4   47.80    2.40
   7  12   4  162.68    5.40
   8  12   4   33.10    3.90
  -7  13   4  126.89    6.10
  -6  13   4   21.70    3.40
  -5  13   4  189.78    4.40
  -4  13   4   16.10    1.90
  -3  13   4   22.90    2.80
  -2  13   4  218.18    2.70
  -1  13   4   63.29    2.50
   0  13   4   54.59    1.20
   1  13   4  192.68    2.80
   2  13   4   94.99    1.50
   3  13   4   22.90    2.00
   4  13   4   48.50    1.80
   5  13   4   39.10    2.30
   6  13   4    7.40    4.90
   7  13   4  128.09    5.40
  -7  14   4   80.29    6.40
  -6  14   4   55.09    3.80
  -5  14   4   89.79    4.40
  -4  14   4  222.48    3.60
  -3  14   4   74.99    2.80
  -2  14   4   78.59    1.90
  -1  14   4  261.57    3.90
   0  14   4  134.99    2.30
   1  14   4  100.39    2.90
   2  14   4  147.69    2.00
   3  14   4   45.90    2.50
   4  14   4  127.79    2.50
   5  14   4    5.20    2.30
   6  14   4    7.40    2.40
  -6  15   4   39.80    3.80
  -5  15   4   23.90    3.60
  -4  15   4   21.40    2.60
  -3  15   4  210.28    4.50
  -2  15   4   13.60    1.30
  -1  15   4    2.30    2.10
   0  15   4   94.99    2.00
   1  15   4    6.30    1.90
   2  15   4  229.48    2.80
   3  15   4   53.29    2.90
   4  15   4    5.40    1.80
   5  15   4    0.00    7.90
   6  15   4   94.59    3.60
  -5  16   4   11.40    3.60
  -4  16   4   66.69    3.70
  -3  16   4  348.27    7.20
  -2  16   4   19.30    1.50
  -1  16   4   80.79    3.20
   0  16   4  156.98    3.50
   1  16   4    9.50    2.50
   2  16   4  198.58    2.70
   3  16   4   20.60    2.50
   4  16   4   12.90    2.50
   5  16   4   12.10    3.40
  -4  17   4   11.50    2.80
  -3  17   4   61.39    3.90
  -2  17   4   21.10    2.10
  -1  17   4   22.30    2.90
   0  17   4  101.39    2.50
   1  17   4   10.60    2.20
   2  17   4   72.49    2.10
   3  17   4   50.49    3.20
   4  17   4   16.40    2.50
  -3  18   4   46.10   10.10
  -2  18   4   83.09    4.30
  -1  18   4   30.10    3.50
   0  18   4   11.40    1.70
   1  18   4  119.99    3.20
   2  18   4   24.00    1.70
 -10   0   5  137.09    7.20
  -9   0   5   91.59    4.90
  -8   0   5  217.38    4.50
  -7   0   5  375.96    7.30
  -6   0   5   20.60    1.00
  -5   0   5   51.59    3.60
  -4   0   5   18.40    1.20
  -3   0   5 1476.95   12.50
  -2   0   5  132.89    1.40
  -1   0   5  359.06    5.90
   0   0   5   47.60    0.80
   1   0   5  601.84    8.00
   2   0   5    3.60    0.30
   3   0   5   98.79    1.60
   4   0   5  326.67    4.80
   5   0   5   11.80    1.50
   6   0   5  678.23    7.30
   7   0   5   33.80    3.30
   8   0   5    5.00    3.90
   9   0   5  320.17    7.60
  10   0   5    0.00    8.10
 -10   1   5   48.00    4.40
  -9   1   5  131.59    3.30
  -8   1   5  117.39    2.40
  -7   1   5   93.19    1.70
  -6   1   5  239.48    2.30
  -5   1   5  180.98    2.20
  -4   1   5  464.65    5.60
  -3   1   5  972.60    6.20
  -2   1   5   31.20    0.40
  -1   1   5  294.67    4.80
   0   1   5  200.68    2.10
   1   1   5 1010.40    7.90
   2   1   5  372.76    2.20
   3   1   5  295.47    2.60
   4   1   5  389.66    5.20
   5   1   5  242.18    3.10
   6   1   5   55.89    1.40
   7   1   5   17.00    2.60
   8   1   5   41.80    2.70
   9   1   5    5.80    3.20
  10   1   5   21.30    4.80
 -10   2   5   32.50    5.00
  -9   2   5   76.39    3.10
  -8   2   5   33.70    2.20
  -7   2   5  104.99    2.20
  -6   2   5  287.37    2.80
  -5   2   5   72.69    3.00
  -4   2   5   82.89    1.80
  -3   2   5   61.89    0.70
  -2   2   5  901.81    5.10
  -1   2   5 1572.54   13.90
   0   2   5  123.49    1.20
   1   2   5 1184.68   12.40
   2   2   5  804.92    4.60
   3   2   5   65.59    0.80
   4   2   5  419.96    3.40
   5   2   5   67.39    3.00
   6   2   5  181.58    2.20
   7   2   5   22.70    2.60
   8   2   5  236.38    4.00
   9   2   5    2.70    3.00
  10   2   5   46.70    5.50
 -10   3   5   23.30    5.40
  -9   3   5   23.30    2.80
  -8   3   5  155.58    3.40
  -7   3   5   80.09    2.50
  -6   3   5   26.50    0.90
  -5   3   5  274.47    3.50
  -4   3   5  991.40    8.80
  -3   3   5  283.97    2.20
  -2   3   5   22.30    0.40
  -1   3   5  635.04    7.10
   0   3   5 1058.09    9.60
   1   3   5 1047.90    8.70
   2   3   5  216.58    1.40
   3   3   5  539.55    4.30
   4   3   5  604.94    5.10
   5   3   5   66.09    1.50
   6   3   5  123.39    1.90
   7   3   5   57.09    2.40
   8   3   5  110.39    3.10
   9   3   5   24.50    3.00
  10   3   5   46.60    5.60
 -10   4   5   84.29    5.30
  -9   4   5  159.68    3.70
  -8   4   5   17.00    2.20
  -7   4   5  322.47    4.20
  -6   4   5   82.59    1.50
  -5   4   5  136.89    2.10
  -4   4   5  182.98    2.90
  -3   4   5  581.74    4.30
  -2   4   5  272.17    1.80
  -1   4   5  338.77    3.90
   0   4   5  187.08    1.90
   1   4   5  692.53    5.90
   2   4   5   19.70    0.40
   3   4   5 1018.70    7.30
   4   4   5   56.19    1.10
   5   4   5   70.09    1.60
   6   4   5   63.39    1.60
   7   4   5   13.90    2.70
   8   4   5   72.09    3.40
   9   4   5   19.40    2.90
  10   4   5   68.69    6.20
 -10   5   5    1.80    4.90
  -9   5   5   35.40    3.10
  -8   5   5  131.59    2.70
  -7   5   5   56.09    2.00
  -6   5   5  992.10    8.30
  -5   5   5  198.18    3.00
  -4   5   5   68.69    1.20
  -3   5   5  156.98    2.10
  -2   5   5   56.69    0.80
  -1   5   5  494.75    3.90
   0   5   5  721.63    6.90
   1   5   5   30.50    1.30
   2   5   5  477.75    3.10
   3   5   5  503.95    4.50
   4   5   5   26.20    1.20
   5   5   5  154.08    2.50
   6   5   5   56.59    1.50
   7   5   5  162.98    3.20
   8   5   5   69.49    3.40
   9   5   5  144.89    4.00
  10   5   5   84.79    9.60
 -10   6   5   91.89    5.80
  -9   6   5   91.89    3.20
  -8   6   5   45.10    2.90
  -7   6   5  115.79    2.10
  -6   6   5   13.30    0.80
  -5   6   5  234.98    3.40
  -4   6   5  229.28    3.40
  -3   6   5  103.59    1.40
  -2   6   5 2252.67   14.10
  -1   6   5   13.00    1.60
   0   6   5 1465.95   14.20
   1   6   5  444.76    3.30
   2   6   5  254.77    1.80
   3   6   5  608.64    5.10
   4   6   5   40.10    2.10
   5   6   5  916.61   10.00
   6   6   5   23.40    1.80
   7   6   5  211.28    3.60
   8   6   5   33.10    3.20
   9   6   5   29.20    3.30
 -10   7   5   14.40    4.30
  -9   7   5   72.49    3.30
  -8   7   5   24.20    3.10
  -7   7   5  157.28    2.80
  -6   7   5   65.69    2.00
  -5   7   5  133.09    3.30
  -4   7   5   27.10    1.80
  -3   7   5  499.05    4.30
  -2   7   5  120.19    1.20
  -1   7   5  507.85    6.20
   0   7   5   59.79    0.90
   1   7   5  403.86    5.10
   2   7   5  175.98    1.50
   3   7   5  548.85    5.20
   4   7   5  167.48    3.20
   5   7   5  472.55    6.60
   6   7   5   16.60    1.50
   7   7   5   71.89    2.60
   8   7   5   20.10    3.10
   9   7   5    8.80    3.60
  -9   8   5  154.88    3.80
  -8   8   5   11.70    2.60
  -7   8   5   58.19    2.50
  -6   8   5  167.88    3.20
  -5   8   5   34.00    2.50
  -4   8   5  320.87    3.70
  -3   8   5  586.94    7.10
  -2   8   5  333.07    3.00
  -1   8   5  102.89    1.70
   0   8   5  821.42    8.80
   1   8   5   28.60    1.10
   2   8   5  710.03    5.50
   3   8   5  266.87    3.30
   4   8   5  232.28    2.50
   5   8   5  136.39    2.40
   6   8   5   28.10    1.40
   7   8   5  203.98    3.80
   8   8   5   88.59    3.60
   9   8   5    0.00    3.60
  -9   9   5    0.00    3.80
  -8   9   5  168.98    4.80
  -7   9   5    8.40    5.30
  -6   9   5   76.69    3.30
  -5   9   5    2.90    2.60
  -4   9   5  903.41    9.80
  -3   9   5  275.07    5.30
  -2   9   5  185.78    2.20
  -1   9   5  162.28    3.60
   0   9   5  432.76    5.10
   1   9   5  226.38    3.10
   2   9   5  310.47    3.10
   3   9   5   64.59    2.60
   4   9   5   64.59    1.90
   5   9   5   17.30    1.60
   6   9   5    1.60    1.30
   7   9   5   11.10    2.30
   8   9   5   32.40    5.00
   9   9   5  100.29    4.40
  -9  10   5    0.00   15.10
  -8  10   5  170.98    5.00
  -7  10   5   39.30    3.80
  -6  10   5   29.80    3.10
  -5  10   5  168.58    6.30
  -4  10   5  176.78    3.60
  -3  10   5  119.99    3.20
  -2  10   5  593.14    5.10
  -1  10   5  286.47    5.60
   0  10   5    3.20    0.60
   1  10   5  390.76    4.80
   2  10   5   61.69    1.10
   3  10   5   77.79    1.70
   4  10   5  103.49    2.10
   5  10   5   25.80    1.90
   6  10   5  124.09    2.80
   7  10   5   32.70    3.90
   8  10   5   18.00    3.80
  -8  11   5  115.69    5.30
  -7  11   5   14.70    3.90
  -6  11   5   16.30    2.50
  -5  11   5  216.98    4.10
  -4  11   5  224.78    3.50
  -3  11   5    4.20    6.10
  -2  11   5  240.58    2.90
  -1  11   5  301.17    5.20
   0  11   5  167.68    2.50
   1  11   5  319.57    4.30
   2  11   5   68.29    1.20
   3  11   5   65.39    1.70
   4  11   5   13.90    1.40
   5  11   5   31.20    2.00
   6  11   5   83.19    2.70
   7  11   5    6.20    3.50
   8  11   5  122.89    4.80
  -8  12   5  150.98    6.30
  -7  12   5   11.70    4.40
  -6  12   5   99.59    4.60
  -5  12   5   34.00    3.10
  -4  12   5   21.60    1.90
  -3  12   5  160.58    4.40
  -2  12   5  144.79    2.20
  -1  12   5  270.27    3.90
   0  12   5  193.28    2.80
   1  12   5   82.09    2.10
   2  12   5  217.28    2.60
   3  12   5  209.28    3.50
   4  12   5  173.28    2.40
   5  12   5  126.19    3.10
   6  12   5   55.89    2.60
   7  12   5   68.39    6.40
  -7  13   5   68.19    7.70
  -6  13   5   82.89    4.20
  -5  13   5   15.00    2.90
  -4  13   5  132.99    2.90
  -3  13   5   64.69    2.70
  -2  13   5   69.69    1.70
  -1  13   5   18.50    2.40
   0  13   5  131.49    2.50
   1  13   5  188.48    2.80
   2  13   5   83.29    1.60
   3  13   5  208.38    3.60
   4  13   5   62.49    2.30
   5  13   5   27.30    2.30
   6  13   5   18.70    4.00
   7  13   5   55.99    5.70
  -7  14   5   61.09    6.90
  -6  14   5   27.50    6.90
  -5  14   5   69.69    3.90
  -4  14   5   35.70    2.80
  -3  14   5   66.89    3.10
  -2  14   5   73.69    1.90
  -1  14   5  128.39    2.60
   0  14   5   34.30    1.20
   1  14   5   48.20    2.20
   2  14   5   61.19    1.40
   3  14   5   62.29    2.70
   4  14   5   80.19    2.20
   5  14   5   15.50    2.70
   6  14   5   34.70    4.40
  -6  15   5   40.60    3.70
  -5  15   5   47.60    4.00
  -4  15   5   19.30    2.30
  -3  15   5   37.20    6.00
  -2  15   5   90.29    2.20
  -1  15   5   56.39    2.80
   0  15   5   35.70    1.40
   1  15   5   67.29    2.60
   2  15   5   36.70    1.20
   3  15   5   53.79    3.10
   4  15   5  100.99    2.50
   5  15   5   24.10    3.40
  -5  16   5   60.49    4.10
  -4  16   5  147.69    3.70
  -3  16   5  111.49    4.00
  -2  16   5  252.97    4.20
  -1  16   5   15.20    3.10
   0  16   5   96.19    2.70
   1  16   5   78.99    2.90
   2  16   5   22.60    2.20
   3  16   5  108.89    3.40
   4  16   5   33.60    2.80
  -4  17   5   21.50    3.40
  -3  17   5    3.10    3.80
  -2  17   5    3.90    2.00
  -1  17   5   32.70    3.70
   0  17   5   98.69    3.20
   1  17   5   24.40    7.30
   2  17   5   62.09    2.30
   3  17   5   16.00    3.60
  -2  18   5   15.60    2.70
  -1  18   5   72.59    4.50
   0  18   5  173.88    4.40
   1  18   5    0.50    2.70
 -10   0   6    2.30    5.60
  -9   0   6   72.39    3.70
  -8   0   6   67.29    5.00
  -7   0   6  111.89    3.30
  -6   0   6   40.70    1.40
  -5   0   6   53.59    1.60
  -4   0   6  341.97    5.10
  -3   0   6  329.57    3.50
  -2   0   6   67.29    0.80
  -1   0   6 1595.64   19.70
   0   0   6  117.49    1.70
   1   0   6 1030.60   16.40
   2   0   6   11.40    0.40
   3   0   6   31.10    1.40
   4   0   6  158.28    2.70
   5   0   6  365.86    5.20
   6   0   6   89.99    2.60
   7   0   6  535.05   11.90
   8   0   6    9.60    5.00
   9   0   6  145.79    5.20
  10   0   6   45.50   53.19
 -10   1   6    6.80    4.60
  -9   1   6   11.20    2.70
  -8   1   6  135.29    2.50
  -7   1   6  237.78    3.10
  -6   1   6  173.78    2.10
  -5   1   6  245.68    3.20
  -4   1   6  927.61    8.10
  -3   1   6  909.31    6.30
  -2   1   6  143.99    1.00
  -1   1   6  203.28    3.10
   0   1   6  444.66    4.20
   1   1   6  600.04    4.80
   2   1   6  366.16    2.20
   3   1   6  550.54    3.60
   4   1   6  492.25    4.00
   5   1   6   90.69    1.80
   6   1   6   96.09    1.90
   7   1   6  172.28    3.40
   8   1   6   42.70    3.10
   9   1   6   83.09   14.50
  10   1   6  158.28    6.20
 -10   2   6   92.89    5.10
  -9   2   6  120.49    3.50
  -8   2   6  147.69    2.90
  -7   2   6  159.18    2.80
  -6   2   6   35.80    0.90
  -5   2   6  853.31    7.50
  -4   2   6   66.79    1.90
  -3   2   6   78.19    0.90
  -2   2   6  664.83    3.90
  -1   2   6   44.80    1.40
   0   2   6 1553.04   13.60
   1   2   6  348.47    2.70
   2   2   6 1102.29    6.30
   3   2   6  550.94    4.00
   4   2   6   69.59    1.60
   5   2   6   10.60    1.40
   6   2   6  373.26    3.90
   7   2   6    9.80    2.20
   8   2   6   33.10   10.50
   9   2   6   62.19    3.70
  10   2   6   90.29    5.70
 -10   3   6  193.98    6.60
  -9   3   6   37.00    3.10
  -8   3   6   41.00    2.30
  -7   3   6   18.50    1.70
  -6   3   6  175.48    2.10
  -5   3   6   68.79    1.60
  -4   3   6  144.79    3.00
  -3   3   6  615.24    5.10
  -2   3   6  414.46    2.50
  -1   3   6   83.19    1.40
   0   3   6  118.09    1.20
   1   3   6  198.48    1.80
   2   3   6  133.89    1.00
   3   3   6 1054.49    8.80
   4   3   6  163.38    3.00
   5   3   6  103.19    1.80
   6   3   6  167.88    2.40
   7   3   6   94.09    2.90
   8   3   6   59.99    3.60
   9   3   6   99.79    3.60
  10   3   6  143.09   25.60
 -10   4   6   13.60    4.80
  -9   4   6  150.88    3.40
  -8   4   6   82.89    2.40
  -7   4   6   71.49    2.60
  -6   4   6  293.77    3.10
  -5   4   6   74.29    1.60
  -4   4   6   75.49    1.20
  -3   4   6   27.00    1.30
  -2   4   6  243.88    1.70
  -1   4   6  273.47    2.70
   0   4   6  148.99    1.50
   1   4   6  162.38    2.00
   2   4   6  608.04    3.70
   3   4   6   71.59    1.20
   4   4   6  124.09    1.60
   5   4   6  299.37    3.20
   6   4   6   38.40    1.50
   7   4   6   51.99    2.60
   8   4   6   16.40    3.40
   9   4   6   21.00    3.50
 -10   5   6   33.20    5.10
  -9   5   6   46.90    4.80
  -8   5   6    9.60    2.40
  -7   5   6   92.29    2.60
  -6   5   6   53.09    1.30
  -5   5   6  116.59    2.10
  -4   5   6   66.19    1.30
  -3   5   6  442.16    4.70
  -2   5   6  161.68    1.30
  -1   5   6  116.09    2.90
   0   5   6   73.59    0.90
   1   5   6  567.24    4.70
   2   5   6  177.78    1.30
   3   5   6   48.70    2.10
   4   5   6  565.54    5.00
   5   5   6  391.26    6.00
   6   5   6   84.19    1.80
   7   5   6   11.00    2.50
   8   5   6  253.87    4.70
   9   5   6   43.80    4.00
 -10   6   6   52.19    5.80
  -9   6   6   56.39    3.10
  -8   6   6   67.49    2.90
  -7   6   6  107.99    2.40
  -6   6   6  398.76    4.20
  -5   6   6  457.25    7.40
  -4   6   6  408.96    4.50
  -3   6   6  210.28    3.10
  -2   6   6  226.78    1.90
  -1   6   6  651.13    6.40
   0   6   6  452.35    4.70
   1   6   6  289.67    4.30
   2   6   6   19.50    0.40
   3   6   6  234.08    3.60
   4   6   6   68.79    2.10
   5   6   6   67.89    3.40
   6   6   6   89.89    1.80
   7   6   6  101.59    3.10
   8   6   6   53.69    3.40
   9   6   6  107.99    4.00
  -9   7   6   64.49    3.00
  -8   7   6    6.30    2.90
  -7   7   6  313.27    5.40
  -6   7   6  183.38    3.00
  -5   7   6  345.57    6.30
  -4   7   6  300.67    4.30
  -3   7   6   74.79    2.30
  -2   7   6   44.80    0.90
  -1   7   6    7.60    1.30
   0   7   6   29.80    0.60
   1   7   6  269.27    2.40
   2   7   6   41.70    0.70
   3   7   6 1056.49   10.30
   4   7   6  747.33    8.00
   5   7   6  123.19    2.00
   6   7   6   75.29    2.90
   7   7   6   41.00    2.30
   8   7   6   46.40    3.60
   9   7   6    1.70    3.70
  -9   8   6   73.49    3.10
  -8   8   6  103.09    4.00
  -7   8   6    1.60    2.30
  -6   8   6    3.80    2.00
  -5   8   6   27.30    3.10
  -4   8   6    6.90    2.00
  -3   8   6   93.59    2.60
  -2   8   6  162.38    2.00
  -1   8   6   66.49    1.70
   0   8   6  143.69    1.70
   1   8   6   94.89    1.70
   2   8   6  354.36    3.00
   3   8   6   51.39    1.60
   4   8   6  227.38    2.60
   5   8   6  416.26    5.00
   6   8   6   71.69    2.10
   7   8   6   92.19    3.50
   8   8   6   22.20    3.50
   9   8   6   89.89    4.30
  -9   9   6   34.10    4.10
  -8   9   6   39.20    3.60
  -7   9   6    7.50    4.30
  -6   9   6   23.00    3.30
  -5   9   6   27.10    3.40
  -4   9   6  232.98    3.50
  -3   9   6  742.73    7.50
  -2   9   6  945.01    8.00
  -1   9   6  139.79    2.30
   0   9   6  182.38    2.40
   1   9   6   64.99    1.70
   2   9   6  892.41    7.10
   3   9   6  387.56    4.90
   4   9   6  354.36    5.30
   5   9   6  198.28    3.20
   6   9   6   90.19    2.30
   7   9   6  118.69    5.00
   8   9   6   20.10    3.70
  -8  10   6   84.19    5.50
  -7  10   6   66.09    4.50
  -6  10   6    6.80    5.50
  -5  10   6  130.09    3.50
  -4  10   6  187.68    3.70
  -3  10   6   64.29    2.60
  -2  10   6  516.65    4.70
  -1  10   6    4.40    1.20
   0  10   6  108.19    1.70
   1  10   6   19.30    1.30
   2  10   6  296.47    2.90
   3  10   6  139.79    2.70
   4  10   6    2.80    1.60
   5  10   6   83.09    2.40
   6  10   6   48.40    1.90
   7  10   6   75.89    4.70
   8  10   6    4.20    4.20
  -8  11   6    9.70    5.50
  -7  11   6   52.39  102.29
  -6  11   6   27.40    4.00
  -5  11   6   32.10    2.90
  -4  11   6   75.79    2.10
  -3  11   6   55.79    2.80
  -2  11   6  111.39    1.90
  -1  11   6  115.39    2.70
   0  11   6  117.79    1.80
   1  11   6   89.79    2.00
   2  11   6   78.79    1.40
   3  11   6  121.49    2.50
   4  11   6   76.59    2.00
   5  11   6   74.79    2.70
   6  11   6  157.78    4.00
   7  11   6   65.59    5.00
   8  11   6    4.00  561.44
  -8  12   6   34.40    5.70
  -7  12   6  440.26   10.90
  -6  12   6   13.40    6.00
  -5  12   6   54.99    3.90
  -4  12   6   26.80    2.30
  -3  12   6  210.88    4.70
  -2  12   6  460.65    4.60
  -1  12   6  111.09    2.80
   0  12   6  509.55    7.30
   1  12   6   99.49    2.20
   2  12   6  217.48    2.50
   3  12   6   75.29    2.20
   4  12   6   44.30    1.80
   5  12   6   34.10    2.40
   6  12   6    1.60    2.00
   7  12   6   27.90    4.00
  -7  13   6   19.90    6.60
  -6  13   6   41.40    5.00
  -5  13   6   69.19    4.00
  -4  13   6  108.49    2.90
  -3  13   6  135.09    4.00
  -2  13   6  223.98    3.00
  -1  13   6    0.00    1.60
   0  13   6   32.40    1.10
   1  13   6   38.50    1.90
   2  13   6   23.40    1.00
   3  13   6   34.50    2.60
   4  13   6  136.39    2.50
   5  13   6    5.30    2.30
   6  13   6    2.30    2.50
  -6  14   6  509.75  242.38
  -5  14   6  148.79    4.30
  -4  14   6   20.80    2.40
  -3  14   6  211.88    4.70
  -2  14   6  148.29    2.80
  -1  14   6  206.48    3.70
   0  14   6   74.29    1.70
   1  14   6   57.19    2.60
   2  14   6   17.10    1.20
   3  14   6  115.69    3.30
   4  14   6   41.00    2.10
   5  14   6  107.99    4.00
   6  14   6   19.70    2.70
  -6  15   6   27.90    2.80
  -5  15   6   25.50   12.30
  -4  15   6   17.80    2.60
  -3  15   6  155.58    4.30
  -2  15   6    3.60    1.60
  -1  15   6    7.40    2.80
   0  15   6   14.00    1.20
   1  15   6   67.09    2.60
   2  15   6   13.80    1.40
   3  15   6  315.97    5.00
   4  15   6   38.20    2.90
   5  15   6  147.29    5.00
  -5  16   6   44.90    2.60
  -4  16   6   89.19    3.80
  -3  16   6    0.30   12.30
  -2  16   6   40.90    2.00
  -1  16   6   85.89    3.80
   0  16   6  141.39    3.90
   1  16   6   54.39    2.60
   2  16   6   74.99    2.40
   3  16   6   15.40    3.50
   4  16   6  119.89    3.40
  -3  17   6    8.10    4.10
  -2  17   6   36.40    4.80
  -1  17   6   29.00    4.00
   0  17   6   15.90    1.90
   1  17   6   71.99    2.80
   2  17   6    5.40    1.60
   3  17   6   27.30    5.50
 -10   0   7  246.18   29.20
  -9   0   7   37.30    4.20
  -8   0   7   94.59   14.00
  -7   0   7   17.60    2.90
  -6   0   7  551.64    6.40
  -5   0   7   61.09    3.10
  -4   0   7  126.19    2.70
  -3   0   7   66.79    1.30
  -2   0   7   39.60    0.70
  -1   0   7   93.79    1.70
   0   0   7  100.19    1.50
   1   0   7   66.49    1.50
   2   0   7  701.63    5.60
   3   0   7   93.19    2.40
   4   0   7   27.40    1.20
   5   0   7  138.79    4.90
   6   0   7  101.59    4.80
   7   0   7  150.68    4.80
   8   0   7    0.00    5.30
   9   0   7  519.95   12.50
 -10   1   7   79.89    5.10
  -9   1   7   24.60    3.30
  -8   1   7   97.69    2.80
  -7   1   7  237.88    3.30
  -6   1   7   47.60    1.40
  -5   1   7  139.19    2.10
  -4   1   7   45.00    2.00
  -3   1   7   31.70    0.90
  -2   1   7  822.62    4.60
  -1   1   7   70.39    1.50
   0   1   7  655.23    6.20
   1   1   7  307.47    2.50
   2   1   7  124.79    1.00
   3   1   7  445.26    4.10
   4   1   7    8.50    1.30
   5   1   7  118.79    1.90
   6   1   7   63.19    1.70
   7   1   7   61.19    2.80
   8   1   7   17.40    3.10
   9   1   7   15.70    3.80
 -10   2   7   21.90    5.00
  -9   2   7   22.70    2.90
  -8   2   7  206.18    3.80
  -7   2   7   64.79    2.20
  -6   2   7  108.99    2.00
  -5   2   7  159.18    2.10
  -4   2   7  189.98    2.20
  -3   2   7   97.99    1.70
  -2   2   7  303.17    2.00
  -1   2   7  496.05    4.90
   0   2   7  107.39    1.10
   1   2   7  299.87    3.80
   2   2   7   51.59    0.60
   3   2   7   51.09    1.30
   4   2   7  143.59    1.60
   5   2   7  180.38    2.90
   6   2   7   58.39    1.90
   7   2   7   79.99    2.90
   8   2   7   92.69    4.10
   9   2   7  126.69    4.00
 -10   3   7   17.30    4.90
  -9   3   7   76.69    2.80
  -8   3   7   39.90    2.50
  -7   3   7    3.30    2.30
  -6   3   7   61.19    1.60
  -5   3   7   34.90    1.50
  -4   3   7  573.14    5.50
  -3   3   7  685.43    7.10
  -2   3   7  148.69    1.20
  -1   3   7  592.74    4.90
   0   3   7  161.68    1.60
   1   3   7  145.39    2.70
   2   3   7  215.68    1.50
   3   3   7   19.60    2.80
   4   3   7  267.77    2.50
   5   3   7  107.89    3.20
   6   3   7   34.50    1.60
   7   3   7   95.99    3.40
   8   3   7   84.09    3.30
   9   3   7   29.60    3.50
 -10   4   7   15.90    8.10
  -9   4   7   18.90    2.80
  -8   4   7   96.69    3.10
  -7   4   7   44.00    2.30
  -6   4   7   69.59    1.70
  -5   4   7   41.10    1.90
  -4   4   7   31.70    1.20
  -3   4   7  115.89    1.50
  -2   4   7  618.24    3.70
  -1   4   7  255.57    2.50
   0   4   7 1741.13   16.00
   1   4   7  102.29    1.60
   2   4   7  101.39    0.90
   3   4   7   54.99    1.90
   4   4   7   99.69    2.10
   5   4   7  108.19    1.90
   6   4   7   91.99    2.40
   7   4   7   18.00    2.60
   8   4   7   51.39    3.50
   9   4   7   46.10    3.80
 -10   5   7   80.09    3.90
  -9   5   7  104.19    3.70
  -8   5   7  172.48    3.50
  -7   5   7    0.00    2.40
  -6   5   7   27.70    1.20
  -5   5   7  580.14    6.60
  -4   5   7   33.30    2.20
  -3   5   7 1275.57   10.40
  -2   5   7  235.98    1.80
  -1   5   7  158.78    1.80
   0   5   7  111.79    1.20
   1   5   7  105.99    1.50
   2   5   7  105.99    1.00
   3   5   7   64.89    1.60
   4   5   7  637.64    8.70
   5   5   7   38.00    2.00
   6   5   7  179.08    2.90
   7   5   7  169.38    3.70
   8   5   7   86.29    3.40
   9   5   7   96.29    4.10
  -9   6   7   49.60    3.20
  -8   6   7  135.49    3.40
  -7   6   7  136.59    2.90
  -6   6   7   21.10    1.00
  -5   6   7  792.72    7.10
  -4   6   7  362.16    4.00
  -3   6   7  335.17    4.50
  -2   6   7  223.08    2.00
  -1   6   7  966.20   10.10
   0   6   7  354.96    3.70
   1   6   7  611.04    8.80
   2   6   7  269.97    2.00
   3   6   7   46.00    1.90
   4   6   7    8.70    1.50
   5   6   7    7.40    1.60
   6   6   7    1.20    1.70
   7   6   7   56.19    4.30
   8   6   7   38.40    3.40
   9   6   7   15.80    3.90
  -9   7   7   51.79    3.00
  -8   7   7   23.70    2.80
  -7   7   7   35.00    3.80
  -6   7   7   25.10    2.30
  -5   7   7    5.50    1.70
  -4   7   7  285.17    6.20
  -3   7   7  192.98    4.70
  -2   7   7   21.10    0.80
  -1   7   7  158.38    2.20
   0   7   7  136.09    1.60
   1   7   7   73.79    1.70
   2   7   7  604.04    4.70
   3   7   7   82.29    2.70
   4   7   7  124.39    1.90
   5   7   7  134.59    2.70
   6   7   7   87.99    2.50
   7   7   7    4.30    3.10
   8   7   7   51.29    3.60
   9   7   7    0.00   26.00
  -9   8   7   40.60    3.20
  -8   8   7   34.20    3.30
  -7   8   7  143.39    5.20
  -6   8   7   89.99    4.60
  -5   8   7   66.69    4.30
  -4   8   7   11.10    2.20
  -3   8   7  197.08    3.20
  -2   8   7   19.20    0.90
  -1   8   7   73.29    1.50
   0   8   7  331.37    3.60
   1   8   7   35.20    1.20
   2   8   7  174.48    1.80
   3   8   7  287.97    3.20
   4   8   7   75.19    1.50
   5   8   7   81.79    2.40
   6   8   7  137.09    2.80
   7   8   7   24.90    2.70
   8   8   7  143.29    4.60
  -9   9   7   45.20    4.70
  -8   9   7   15.20    4.00
  -7   9   7  187.48    6.30
  -6   9   7   10.50    3.60
  -5   9   7    4.30   11.80
  -4   9   7  313.67    6.10
  -3   9   7  335.57    5.80
  -2   9   7  232.78    2.70
  -1   9   7  107.59    1.70
   0   9   7   65.79    1.10
   1   9   7   26.20    1.40
   2   9   7  253.27    2.40
   3   9   7  128.89    2.20
   4   9   7    7.80    1.40
   5   9   7   79.39    2.60
   6   9   7   22.00    2.10
   7   9   7   64.49    3.60
   8   9   7   33.80    4.20
  -8  10   7   36.00    4.80
  -7  10   7  103.09    5.10
  -6  10   7   99.19    5.00
  -5  10   7   60.29    3.30
  -4  10   7   10.50    2.30
  -3  10   7   74.59    3.10
  -2  10   7  125.19    1.90
  -1  10   7   90.69    2.40
   0  10   7   24.00    0.70
   1  10   7  152.18    2.30
   2  10   7   13.30    0.80
   3  10   7   14.70    1.80
   4  10   7   24.60    1.50
   5  10   7  107.69    2.80
   6  10   7    9.30    2.30
   7  10   7  130.79    4.80
   8  10   7   25.70    2.90
  -8  11   7    2.80    1.90
  -7  11   7   91.59    4.90
  -6  11   7   37.00    6.70
  -5  11   7   67.29    3.90
  -4  11   7  203.28    3.80
  -3  11   7   25.90    2.70
  -2  11   7  715.13    6.40
  -1  11   7   25.30    1.70
   0  11   7   13.80    0.70
   1  11   7  151.48    2.10
   2  11   7  304.07    3.30
   3  11   7  354.56    5.50
   4  11   7   23.70    2.10
   5  11   7   24.60    2.70
   6  11   7   47.20    2.40
   7  11   7   29.00    4.80
  -7  12   7  150.08    6.90
  -6  12   7   75.89    5.00
  -5  12   7   97.89    3.70
  -4  12   7   90.09    2.60
  -3  12   7   17.70    2.60
  -2  12   7  160.48    2.50
  -1  12   7  174.88    4.40
   0  12   7    9.60    0.90
   1  12   7  350.26    4.60
   2  12   7   50.49    1.20
   3  12   7   60.89    2.40
   4  12   7    1.20    1.80
   5  12   7   32.10    2.80
   6  12   7   61.59    5.00
   7  12   7    5.30    2.50
  -7  13   7   25.70   20.70
  -6  13   7  142.89    6.10
  -5  13   7    1.20    3.20
  -4  13   7   63.59    2.70
  -3  13   7  187.28    4.10
  -2  13   7   75.19    1.90
  -1  13   7  181.08    3.40
   0  13   7  124.79    2.10
   1  13   7   48.00    2.40
   2  13   7  144.39    2.10
   3  13   7  135.09    3.00
   4  13   7   92.39    2.60
   5  13   7  171.78    6.00
   6  13   7    2.60    5.90
  -6  14   7    8.40    4.90
  -5  14   7   64.69    4.10
  -4  14   7   85.89    3.20
  -3  14   7   58.09    4.00
  -2  14   7   98.19    2.40
  -1  14   7    0.00    2.80
   0  14   7  245.28    4.30
   1  14   7  100.29    2.80
   2  14   7   81.09    1.60
   3  14   7    6.00    3.00
   4  14   7   15.50    2.30
   5  14   7   14.50    3.20
  -5  15   7    0.00   18.00
  -4  15   7   84.59    3.10
  -3  15   7   27.40    4.10
  -2  15   7   61.59    2.10
  -1  15   7  108.39    3.50
   0  15   7   55.39    2.10
   1  15   7  106.49    3.10
   2  15   7   83.09    2.20
   3  15   7   47.60   18.80
   4  15   7  166.98    4.60
  -4  16   7   82.39    4.00
  -3  16   7    5.90    4.40
  -2  16   7    3.40    2.00
  -1  16   7   21.10    3.50
   0  16   7   32.40    1.90
   1  16   7   84.89    2.90
   2  16   7   58.49    1.90
   3  16   7    5.80    3.50
  -2  17   7    2.00    2.30
  -1  17   7   90.89    4.20
   0  17   7    5.40    2.70
   1  17   7   10.10    2.90
   2  17   7  174.28    3.40
 -10   0   8  122.19   14.70
  -9   0   8    0.00    5.30
  -8   0   8   38.00    4.70
  -7   0   8  289.57    6.80
  -6   0   8   17.70    1.60
  -5   0   8  593.94    8.20
  -4   0   8    0.10    1.10
  -3   0   8  132.39    2.50
  -2   0   8   18.60    0.60
  -1   0   8 1204.78   13.70
   0   0   8  104.99    1.70
   1   0   8  204.58    8.10
   2   0   8   24.70    0.70
   3   0   8  155.38    4.20
   4   0   8  109.49    2.40
   5   0   8    4.60    2.40
   6   0   8  123.89    3.20
   7   0   8   73.19    7.70
   8   0   8   82.09    5.00
   9   0   8    0.00    6.00
 -10   1   8   79.09    5.50
  -9   1   8    7.10    4.00
  -8   1   8   76.69    3.20
  -7   1   8   44.00    2.50
  -6   1   8   65.39    1.90
  -5   1   8   46.30    1.60
  -4   1   8  293.57    2.70
  -3   1   8  135.39    2.30
  -2   1   8   63.19    0.70
  -1   1   8  139.79    2.10
   0   1   8  124.99    1.30
   1   1   8  258.97    2.80
   2   1   8  668.63    4.10
   3   1   8  156.48    2.00
   4   1   8  309.57    2.70
   5   1   8   47.30    2.30
   6   1   8  279.47    3.90
   7   1   8   42.40    3.40
   8   1   8    8.60    3.20
   9   1   8   65.59    4.20
 -10   2   8   36.30    5.20
  -9   2   8   22.70    3.10
  -8   2   8    0.00    2.90
  -7   2   8    5.70    2.40
  -6   2   8  478.95    5.20
  -5   2   8  197.68    2.90
  -4   2   8   41.60    1.30
  -3   2   8  200.18    2.10
  -2   2   8  200.98    1.50
  -1   2   8  462.95    5.30
   0   2   8   23.70    0.50
   1   2   8  512.35    5.30
   2   2   8   21.90    0.50
   3   2   8  574.34    5.80
   4   2   8  231.78    2.40
   5   2   8   41.10    1.80
   6   2   8  339.07    4.10
   7   2   8  157.68    4.60
   8   2   8   48.70    3.30
   9   2   8  174.28    4.60
 -10   3   8   26.70    3.10
  -9   3   8   36.40    3.20
  -8   3   8   97.79    3.30
  -7   3   8   84.29    2.80
  -6   3   8   88.99    2.30
  -5   3   8  600.54    5.90
  -4   3   8    2.40    1.30
  -3   3   8  923.21    7.40
  -2   3   8  650.33    4.10
  -1   3   8  356.66    3.00
   0   3   8  218.18    2.30
   1   3   8   33.10    1.40
   2   3   8   70.69    0.80
   3   3   8  377.76    4.70
   4   3   8  394.56    4.10
   5   3   8   30.90    1.80
   6   3   8  229.98    3.20
   7   3   8    5.90    3.40
   8   3   8   33.40    3.90
   9   3   8   13.50    4.10
 -10   4   8   67.79  125.79
  -9   4   8   15.50    3.20
  -8   4   8   16.90    3.10
  -7   4   8   44.80    2.50
  -6   4   8  157.18    2.50
  -5   4   8   22.00    1.60
  -4   4   8  233.38    2.70
  -3   4   8  293.87    3.20
  -2   4   8  145.89    1.40
  -1   4   8  111.19    2.20
   0   4   8   99.59    1.20
   1   4   8  371.06    3.40
   2   4   8 1456.15    9.30
   3   4   8  270.97    4.30
   4   4   8  167.58    2.60
   5   4   8  161.68    2.50
   6   4   8   15.10    1.50
   7   4   8    0.00    3.10
   8   4   8   25.80    3.70
   9   4   8   13.30    4.10
  -9   5   8    1.30   14.50
  -8   5   8  110.79    4.00
  -7   5   8  221.38    3.60
  -6   5   8   86.39    2.40
  -5   5   8  205.28    2.80
  -4   5   8  756.32    8.70
  -3   5   8   28.80    1.20
  -2   5   8  574.94    4.00
  -1   5   8  239.78    2.50
   0   5   8  232.28    2.40
   1   5   8   58.59    1.50
   2   5   8  249.48    2.10
   3   5   8  189.48    2.70
   4   5   8  282.77    3.10
   5   5   8  263.77    3.10
   6   5   8   51.49    1.90
   7   5   8   90.99    3.90
   8   5   8   22.50    3.90
   9   5   8    3.10    4.00
  -9   6   8    3.90    3.10
  -8   6   8   18.10    3.50
  -7   6   8   93.59    3.00
  -6   6   8   26.60    1.80
  -5   6   8   76.19    1.70
  -4   6   8  257.17    3.20
  -3   6   8  201.88    2.60
  -2   6   8  138.39    1.40
  -1   6   8   58.59    1.60
   0   6   8   74.09    1.10
   1   6   8  152.78    1.90
   2   6   8   55.69    0.80
   3   6   8  110.19    2.30
   4   6   8  176.18    3.20
   5   6   8   30.50    1.90
   6   6   8    3.00    1.80
   7   6   8  153.68    4.20
   8   6   8   48.90    4.30
  -9   7   8   56.09    3.10
  -8   7   8  209.58    4.20
  -7   7   8   12.40    2.70
  -6   7   8    9.00    3.20
  -5   7   8  170.28    3.50
  -4   7   8   42.70    1.90
  -3   7   8  499.45    5.80
  -2   7   8   94.39    1.30
  -1   7   8   41.30    1.40
   0   7   8  149.79    1.80
   1   7   8  153.38    2.10
   2   7   8   56.49    1.00
   3   7   8   17.40    1.90
   4   7   8  216.78    3.10
   5   7   8   15.30    1.90
   6   7   8  102.69    4.20
   7   7   8    4.20    3.00
   8   7   8   35.00    4.70
  -9   8   8   90.89    5.10
  -8   8   8   25.80    3.70
  -7   8   8  123.89    4.60
  -6   8   8  155.88    4.10
  -5   8   8  230.58    4.80
  -4   8   8    4.20    1.80
  -3   8   8   75.49    3.10
  -2   8   8   12.30    0.90
  -1   8   8  218.98    2.50
   0   8   8   31.60    0.80
   1   8   8   14.10    1.50
   2   8   8  251.67    2.60
   3   8   8   12.50    1.70
   4   8   8  104.69    2.00
   5   8   8    2.60    2.00
   6   8   8   26.00    3.00
   7   8   8   17.80    3.00
   8   8   8   11.90   10.20
  -8   9   8  139.09    4.90
  -7   9   8   33.90    5.20
  -6   9   8  156.58    4.50
  -5   9   8  270.27    5.10
  -4   9   8   83.69    2.30
  -3   9   8   73.19    2.80
  -2   9   8   76.69    1.50
  -1   9   8  573.34    6.50
   0   9   8   20.20    0.70
   1   9   8  241.98    4.40
   2   9   8  130.59    1.60
   3   9   8  240.58    3.20
   4   9   8   98.99    2.10
   5   9   8   49.99    2.30
   6   9   8   21.50    2.50
   7   9   8   10.00    3.10
   8   9   8  135.19  190.68
  -8  10   8   35.90    5.40
  -7  10   8  163.48    6.10
  -6  10   8   61.79    4.30
  -5  10   8  107.09    4.80
  -4  10   8   56.29    2.80
  -3  10   8   33.10    2.50
  -2  10   8  172.58    2.40
  -1  10   8   61.49    1.70
   0  10   8  159.68    2.10
   1  10   8   48.10    1.60
   2  10   8   95.39    1.40
   3  10   8   51.49    2.10
   4  10   8  158.68    2.30
   5  10   8   57.49    2.70
   6  10   8   74.09    2.80
   7  10   8   10.70    3.60
  -7  11   8   35.70    5.00
  -6  11   8  285.27    5.40
  -5  11   8   32.00    4.20
  -4  11   8  285.17    4.40
  -3  11   8  288.07    5.80
  -2  11   8   11.70    1.10
  -1  11   8  198.18    2.80
   0  11   8   88.99    1.50
   1  11   8    2.70    1.70
   2  11   8  177.08    2.20
   3  11   8   41.80    2.30
   4  11   8  211.08    3.30
   5  11   8   10.80    2.90
   6  11   8   19.00    3.70
   7  11   8   72.99    2.90
  -7  12   8  118.19    6.60
  -6  12   8   34.50    5.50
  -5  12   8    0.00   10.20
  -4  12   8   43.80    2.70
  -3  12   8   19.70    2.70
  -2  12   8   43.10    1.60
  -1  12   8   93.19    3.00
   0  12   8   12.20    1.00
   1  12   8  104.69    2.40
   2  12   8    2.60    0.90
   3  12   8  185.28    3.80
   4  12   8   72.89    2.60
   5  12   8   32.90    2.80
   6  12   8   20.20    3.20
  -6  13   8   18.80    8.30
  -5  13   8   16.20   21.70
  -4  13   8   12.90    5.10
  -3  13   8   65.79    3.60
  -2  13   8  136.19    2.50
  -1  13   8   88.79    3.40
   0  13   8  107.59    2.10
   1  13   8  156.58    3.10
   2  13   8    9.80    1.10
   3  13   8  374.36    5.20
   4  13   8   11.40    2.40
   5  13   8   32.90    3.60
   6  13   8    0.00  975.00
  -6  14   8   24.30   20.60
  -5  14   8   25.80    3.50
  -4  14   8   29.40    2.80
  -3  14   8   42.00    4.00
  -2  14   8   86.69    2.40
  -1  14   8   23.60    3.60
   0  14   8  228.98    3.90
   1  14   8   86.89    2.80
   2  14   8  166.48    2.40
   3  14   8   17.50    2.80
   4  14   8    6.00    4.20
   5  14   8   45.50    4.00
  -5  15   8   14.00    2.30
  -4  15   8  203.28    5.50
  -3  15   8   20.60    5.30
  -2  15   8   38.10    2.00
  -1  15   8   13.50    3.50
   0  15   8  159.18    4.00
   1  15   8    2.70    2.40
   2  15   8   16.90    1.50
   3  15   8   12.80    3.60
   4  15   8    0.50    2.70
  -3  16   8  109.89    5.10
  -2  16   8   57.19    2.60
  -1  16   8   78.09    4.00
   0  16   8   29.90    2.00
   1  16   8    6.60    2.60
   2  16   8  140.69    3.00
  -9   0   9    0.00   44.90
  -8   0   9   18.60   19.10
  -7   0   9   16.70    3.30
  -6   0   9   18.10    1.60
  -5   0   9  134.19    2.60
  -4   0   9  151.68    2.90
  -3   0   9  519.75    7.00
  -2   0   9  384.36    4.10
  -1   0   9  101.89    3.20
   0   0   9   14.70    0.60
   1   0   9  296.67    4.60
   2   0   9  129.79    1.80
   3   0   9   81.89    2.50
   4   0   9  247.18    7.20
   5   0   9   83.89    3.10
   6   0   9  329.77    6.10
   7   0   9   57.39    5.80
   8   0   9   77.89    5.30
   9   0   9   22.90    5.90
  -9   1   9  117.39    4.10
  -8   1   9   43.70    2.70
  -7   1   9   23.20    3.10
  -6   1   9   73.79    2.40
  -5   1   9  370.66    4.40
  -4   1   9   19.10    1.50
  -3   1   9   77.29    1.70
  -2   1   9   70.29    0.90
  -1   1   9  313.67    4.30
   0   1   9  157.88    1.80
   1   1   9  326.57    4.40
   2   1   9  167.98    1.50
   3   1   9  256.47    3.20
   4   1   9  146.49    2.00
   5   1   9   30.40    2.00
   6   1   9   71.49    2.40
   7   1   9  112.59    4.20
   8   1   9   66.09   13.00
   9   1   9    2.90    4.30
  -9   2   9  145.19    4.50
  -8   2   9  230.18    4.60
  -7   2   9   26.20    2.60
  -6   2   9   86.39    2.30
  -5   2   9  149.19    2.30
  -4   2   9   48.60    1.70
  -3   2   9  112.09    3.70
  -2   2   9  273.07    2.30
  -1   2   9  904.91    7.80
   0   2   9  143.89    1.80
   1   2   9   86.69    3.60
   2   2   9  998.10    6.80
   3   2   9   86.59    2.60
   4   2   9  151.98    2.70
   5   2   9   73.69    2.30
   6   2   9   97.69    2.20
   7   2   9   92.89    4.10
   8   2   9   91.69    4.10
   9   2   9    0.00   21.20
  -9   3   9    3.80    3.10
  -8   3   9   93.99    3.50
  -7   3   9  234.68    4.00
  -6   3   9  142.59    2.60
  -5   3   9   29.50    1.60
  -4   3   9  117.19    2.80
  -3   3   9  371.86    5.10
  -2   3   9  229.48    2.00
  -1   3   9  110.29    1.70
   0   3   9   96.99    1.30
   1   3   9   55.89    1.30
   2   3   9  111.79    1.20
   3   3   9   10.00    1.40
   4   3   9   61.59    1.40
   5   3   9  189.38    3.00
   6   3   9  136.39    2.90
   7   3   9   54.49    3.50
   8   3   9   89.09    3.90
  -9   4   9   29.80    4.60
  -8   4   9  118.19    4.30
  -7   4   9   59.39    2.80
  -6   4   9    8.70    1.90
  -5   4   9   51.19    1.90
  -4   4   9  163.68    2.60
  -3   4   9  516.85    5.80
  -2   4   9   43.90    0.80
  -1   4   9  119.49    2.40
   0   4   9  115.69    1.60
   1   4   9  359.06    3.60
   2   4   9  130.69    1.40
   3   4   9 1034.50    9.00
   4   4   9   11.10    1.30
   5   4   9  203.98    3.10
   6   4   9   47.50    2.00
   7   4   9   44.10    4.70
   8   4   9   59.29    3.90
  -9   5   9   12.00    3.50
  -8   5   9  114.89    3.30
  -7   5   9   43.60    2.90
  -6   5   9  202.28    3.00
  -5   5   9   30.10    1.90
  -4   5   9   62.69    1.90
  -3   5   9   99.19    2.20
  -2   5   9  136.59    1.50
  -1   5   9   63.69    1.30
   0   5   9   16.80    0.60
   1   5   9   30.80    1.00
   2   5   9   40.60    0.80
   3   5   9  239.88    2.90
   4   5   9   21.10    1.50
   5   5   9   14.10    2.00
   6   5   9   59.49    2.10
   7   5   9   55.49    4.00
   8   5   9   20.40    4.20
  -9   6   9   11.60    3.20
  -8   6   9   73.59    3.20
  -7   6   9    5.00    3.30
  -6   6   9   31.30    1.70
  -5   6   9   37.30    1.70
  -4   6   9  387.26    4.50
  -3   6   9  117.89    2.20
  -2   6   9 1014.60    7.50
  -1   6   9  390.46    4.40
   0   6   9   16.30    0.60
   1   6   9  209.18    3.30
   2   6   9  443.96    3.50
   3   6   9  184.68    3.40
   4   6   9    7.90    1.50
   5   6   9  145.69    2.90
   6   6   9  175.38    3.10
   7   6   9   22.30    4.90
   8   6   9   66.39    3.80
  -9   7   9   38.10    2.90
  -8   7   9   16.80    2.70
  -7   7   9  118.89    3.50
  -6   7   9   70.49    2.90
  -5   7   9    8.90    2.00
  -4   7   9  187.78    4.10
  -3   7   9  242.38    3.20
  -2   7   9  106.49    1.30
  -1   7   9  469.15    5.20
   0   7   9   29.20    0.80
   1   7   9  198.08    3.60
   2   7   9   10.40    0.70
   3   7   9   61.99    1.90
   4   7   9   12.40    1.70
   5   7   9   95.69    2.60
   6   7   9    6.30    1.90
   7   7   9    7.80    3.70
   8   7   9   56.39    4.30
  -8   8   9   11.40   16.60
  -7   8   9    9.90    4.00
  -6   8   9  127.29    4.80
  -5   8   9   57.69    3.00
  -4   8   9   55.79    2.40
  -3   8   9  243.68    3.40
  -2   8   9   83.49    1.50
  -1   8   9  168.58    2.20
   0   8   9   41.20    0.90
   1   8   9   56.39    1.90
   2   8   9   40.90    0.90
   3   8   9    1.20    1.90
   4   8   9   93.89    2.30
   5   8   9  155.08    2.90
   6   8   9   68.89    2.40
   7   8   9   21.60    7.20
  -8   9   9   46.40    5.30
  -7   9   9   85.49   12.20
  -6   9   9   36.40    4.10
  -5   9   9   65.49    3.60
  -4   9   9  110.99    3.20
  -3   9   9   56.59    3.70
  -2   9   9   79.99    1.60
  -1   9   9   11.10    1.30
   0   9   9  285.37    3.50
   1   9   9   13.20    1.40
   2   9   9   19.10    0.80
   3   9   9   68.49    2.10
   4   9   9  166.08    2.50
   5   9   9   37.70    3.00
   6   9   9   16.20    2.30
   7   9   9   32.40    3.70
  -7  10   9   46.30    5.50
  -6  10   9   20.90    3.10
  -5  10   9   82.59    5.10
  -4  10   9   10.30    2.30
  -3  10   9   45.90    2.70
  -2  10   9   22.70    2.00
  -1  10   9   58.89    1.80
   0  10   9   95.99    1.60
   1  10   9   46.00    1.80
   2  10   9  187.08    2.20
   3  10   9   72.29    2.50
   4  10   9  106.19    2.70
   5  10   9   15.40    2.70
   6  10   9    7.90    2.50
   7  10   9   30.50    2.40
  -7  11   9   47.60    6.50
  -6  11   9   12.10    4.00
  -5  11   9   51.89    3.90
  -4  11   9   20.00    3.30
  -3  11   9   23.30    2.80
  -2  11   9    5.30    1.20
  -1  11   9  121.09    2.60
   0  11   9  106.69    1.80
   1  11   9   54.19    2.20
   2  11   9   11.20    1.00
   3  11   9   45.80    2.90
   4  11   9   41.90    2.40
   5  11   9  102.39    3.70
   6  11   9   26.50    4.10
  -6  12   9   16.60    5.50
  -5  12   9   43.00    4.50
  -4  12   9   74.49    3.00
  -3  12   9  137.59    4.70
  -2  12   9   62.79    2.10
  -1  12   9  161.28    3.80
   0  12   9  139.59    2.50
   1  12   9  165.88    3.20
   2  12   9  147.99    2.20
   3  12   9   15.30    2.90
   4  12   9   71.09    2.80
   5  12   9   20.70    3.60
   6  12   9   44.60    3.30
  -6  13   9   53.59    3.20
  -5  13   9   29.20    4.90
  -4  13   9   45.30    2.90
  -3  13   9   15.80    4.40
  -2  13   9   25.90    2.40
  -1  13   9    9.70    2.80
   0  13   9   56.89    1.90
   1  13   9   25.10    3.10
   2  13   9   24.50    1.20
   3  13   9   50.79    3.20
   4  13   9   45.30   12.30
   5  13   9   25.70    3.90
  -5  14   9   28.90    4.50
  -4  14   9   36.90    3.00
  -3  14   9  154.68    4.80
  -2  14   9  152.38    3.20
  -1  14   9   20.10    3.00
   0  14   9   22.70    1.80
   1  14   9   56.39    2.40
   2  14   9   18.50    1.30
   3  14   9  126.79    3.90
   4  14   9    0.00    2.90
  -4  15   9    8.70    3.30
  -3  15   9  154.08    5.20
  -2  15   9   86.89    3.10
  -1  15   9  137.19    4.90
   0  15   9    3.40    1.90
   1  15   9   47.90    2.70
   2  15   9   58.39    1.80
   3  15   9   37.60    3.30
  -2  16   9   88.49    3.30
  -1  16   9   12.50    4.20
   0  16   9    1.30    2.10
   1  16   9   26.50    3.00
  -9   0  10   14.90    5.60
  -8   0  10   54.69   12.70
  -7   0  10  146.29    5.30
  -6   0  10  294.17    5.20
  -5   0  10   20.20    2.10
  -4   0  10  903.91   11.50
  -3   0  10   39.80    2.10
  -2   0  10    1.10    0.80
  -1   0  10   32.10    2.70
   0   0  10   52.79    1.40
   1   0  10  179.18    3.30
   2   0  10  172.28    2.50
   3   0  10  436.16    6.30
   4   0  10  372.76    6.20
   5   0  10  214.88    4.90
   6   0  10   40.50    3.00
   7   0  10   19.20    3.50
   8   0  10   18.40    5.20
  -9   1  10   26.80    4.20
  -8   1  10   27.50    3.00
  -7   1  10   84.79    3.50
  -6   1  10    6.20    1.80
  -5   1  10  154.78    2.80
  -4   1  10   35.40    1.60
  -3   1  10  111.89    2.50
  -2   1  10   85.99    1.10
  -1   1  10  354.46    3.80
   0   1  10  350.26    4.10
   1   1  10   25.50    1.90
   2   1  10  208.58    2.00
   3   1  10   14.80    1.70
   4   1  10   47.20    1.70
   5   1  10  176.88    3.60
   6   1  10   50.99    2.40
   7   1  10   34.40    2.80
   8   1  10   37.50    4.50
  -9   2  10    0.00   16.80
  -8   2  10  138.99    3.80
  -7   2  10   12.70    3.30
  -6   2  10  175.08    2.90
  -5   2  10   88.09    2.10
  -4   2  10  266.27    3.50
  -3   2  10  426.06    4.80
  -2   2  10  399.46    3.20
  -1   2  10  195.98    2.60
   0   2  10  153.58    2.00
   1   2  10  195.08    3.00
   2   2  10  116.59    1.40
   3   2  10  282.77    4.50
   4   2  10   48.70    1.70
   5   2  10   33.50    2.00
   6   2  10   35.60    2.00
   7   2  10   23.20    5.10
   8   2  10   95.29    4.50
  -9   3  10   15.80    3.70
  -8   3  10   57.29   10.30
  -7   3  10   62.29    3.20
  -6   3  10  338.97    4.40
  -5   3  10   68.69    2.30
  -4   3  10   46.00    1.40
  -3   3  10   53.79    1.50
  -2   3  10  119.29    1.40
  -1   3  10    4.40    1.50
   0   3  10   68.69    1.10
   1   3  10  312.37    3.10
   2   3  10  120.69    1.40
   3   3  10  232.48    2.90
   4   3  10   50.79    2.10
   5   3  10   66.79    3.10
   6   3  10   12.40    1.90
   7   3  10   48.40    3.10
   8   3  10  136.49   16.80
  -9   4  10   79.29    4.20
  -8   4  10   86.89    3.40
  -7   4  10   30.80    3.40
  -6   4  10    1.30    1.70
  -5   4  10  112.69    2.80
  -4   4  10   48.90    1.30
  -3   4  10   79.19    4.80
  -2   4  10  175.58    1.90
  -1   4  10  864.11    7.40
   0   4  10  207.98    2.70
   1   4  10   96.89    3.50
   2   4  10   31.10    0.70
   3   4  10  165.98    2.80
   4   4  10   74.59    1.80
   5   4  10   56.39    2.20
   6   4  10   14.00    2.10
   7   4  10    9.20    3.40
   8   4  10   35.40   17.20
  -9   5  10   18.50    3.50
  -8   5  10   22.40    3.40
  -7   5  10  116.19    4.70
  -6   5  10   98.19    3.20
  -5   5  10  156.78    2.80
  -4   5  10  105.39    1.70
  -3   5  10   66.09    2.10
  -2   5  10   38.30    0.90
  -1   5  10   82.29    1.50
   0   5  10    2.70    0.60
   1   5  10   38.40    1.40
   2   5  10  112.29    1.40
   3   5  10   30.80    2.20
   4   5  10   12.20    1.50
   5   5  10  119.09    3.20
   6   5  10  191.98    3.80
   7   5  10   24.10    3.60
   8   5  10   34.70    4.40
  -8   6  10  147.29    3.60
  -7   6  10   18.40    3.90
  -6   6  10   40.20    3.20
  -5   6  10  175.58    3.30
  -4   6  10  139.39    2.00
  -3   6  10  193.78    3.20
  -2   6  10  256.67    2.30
  -1   6  10  134.09    1.90
   0   6  10    3.60    0.60
   1   6  10   46.60    1.60
   2   6  10  275.97    2.40
   3   6  10   13.60    1.90
   4   6  10  368.36    4.00
   5   6  10   24.00    2.70
   6   6  10   41.60    2.30
   7   6  10   34.90    3.70
  -8   7  10   52.69    3.10
  -7   7  10   59.69    8.50
  -6   7  10  189.08    4.30
  -5   7  10  118.59    3.00
  -4   7  10   26.90    1.70
  -3   7  10   39.20    1.70
  -2   7  10  178.68    1.80
  -1   7  10  214.08    2.70
   0   7  10   15.00    0.70
   1   7  10   30.80    1.80
   2   7  10   56.69    1.20
   3   7  10  130.29    2.50
   4   7  10  102.69    2.30
   5   7  10   10.30    2.60
   6   7  10   13.10    2.00
   7   7  10   11.30    5.30
  -8   8  10  123.79    4.60
  -7   8  10   20.70    4.10
  -6   8  10   87.49    4.10
  -5   8  10    9.20    3.20
  -4   8  10  162.18    3.90
  -3   8  10  235.98    3.60
  -2   8  10   58.29    1.20
  -1   8  10   31.50    1.60
   0   8  10   50.99    1.20
   1   8  10   95.09    1.90
   2   8  10   21.80    0.90
   3   8  10  180.78    3.20
   4   8  10   50.79    2.00
   5   8  10    5.50    2.80
   6   8  10  122.49    3.80
   7   8  10   50.69    3.90
  -7   9  10    6.60    6.90
  -6   9  10   67.49    7.50
  -5   9  10   50.99    3.70
  -4   9  10  102.39    3.60
  -3   9  10   12.60    2.50
  -2   9  10   53.99    1.50
  -1   9  10   64.19    2.10
   0   9  10  121.69    2.00
   1   9  10  153.78    2.40
   2   9  10  110.49    1.60
   3   9  10   10.60    2.60
   4   9  10    0.00    1.90
   5   9  10   32.80    3.00
   6   9  10   38.10    4.10
  -7  10  10   58.49   12.70
  -6  10  10    6.20    4.50
  -5  10  10   10.50    3.60
  -4  10  10  162.18    4.80
  -3  10  10   72.29    3.30
  -2  10  10  179.88    2.60
  -1  10  10  164.98    3.00
   0  10  10    6.10    0.90
   1  10  10  144.39    2.60
   2  10  10   27.70    1.00
   3  10  10   41.50    2.90
   4  10  10   90.79    2.80
   5  10  10   34.50    3.10
   6  10  10    2.80    3.10
  -6  11  10   49.80    6.30
  -5  11  10    0.00   13.30
  -4  11  10    9.50    2.50
  -3  11  10   49.90    3.70
  -2  11  10    3.50    1.40
  -1  11  10   19.30    2.30
   0  11  10   57.69    1.50
   1  11  10  162.58    2.80
   2  11  10   55.09    1.50
   3  11  10   28.80    2.80
   4  11  10   31.10    2.50
   5  11  10   40.30    3.50
   6  11  10 1030.10  862.11
  -6  12  10   31.90    4.20
  -5  12  10   38.40    4.60
  -4  12  10  178.18    4.10
  -3  12  10   28.70    3.50
  -2  12  10  224.48    3.60
  -1  12  10   24.20    2.60
   0  12  10   87.09    2.00
   1  12  10   53.99    2.70
   2  12  10   10.40    1.30
   3  12  10   57.39    3.20
   4  12  10   47.00    3.00
   5  12  10  123.19    4.80
  -5  13  10   52.79    4.40
  -4  13  10   15.00    3.40
  -3  13  10   16.70   11.40
  -2  13  10   25.00    3.00
  -1  13  10   18.10    5.10
   0  13  10    8.30    1.30
   1  13  10   30.30    2.70
   2  13  10   31.80    1.50
   3  13  10   27.00    8.40
   4  13  10   74.49    3.30
  -4  14  10   89.49    3.50
  -3  14  10   51.49    5.40
  -2  14  10   72.69    2.90
  -1  14  10  148.49    4.40
   0  14  10   68.69    2.50
   1  14  10   42.20    2.80
   2  14  10  122.29    2.70
   3  14  10  223.18    5.60
  -3  15  10   24.40    5.10
  -2  15  10   87.49    3.30
  -1  15  10   30.60    4.00
   0  15  10   13.60    2.10
   1  15  10    5.10    2.70
   2  15  10    1.90    1.70
  -9   0  11   73.09    7.50
  -8   0  11    0.00   13.50
  -7   0  11   44.90    6.40
  -6   0  11  399.36    8.70
  -5   0  11   38.30    2.70
  -4   0  11  227.28    4.70
  -3   0  11   77.49    3.80
  -2   0  11  817.92    9.20
  -1   0  11  278.27    5.30
   0   0  11   50.59    1.50
   1   0  11  261.77    5.50
   2   0  11  260.87    3.80
   3   0  11   42.50    3.10
   4   0  11   59.99    2.50
   5   0  11    0.00    3.20
   6   0  11   17.10    8.80
   7   0  11   39.80    4.70
   8   0  11   16.40    3.50
  -9   1  11   16.40    5.00
  -8   1  11   17.20    3.60
  -7   1  11   71.09    4.20
  -6   1  11   48.40    3.20
  -5   1  11  190.18    3.70
  -4   1  11   48.10    1.70
  -3   1  11   11.70    1.50
  -2   1  11  370.66    3.10
  -1   1  11  203.78    3.70
   0   1  11   46.10    1.10
   1   1  11  461.75    5.20
   2   1  11  282.17    2.70
   3   1  11  228.58    3.00
   4   1  11   90.89    2.20
   5   1  11   22.20    5.80
   6   1  11   77.69    2.70
   7   1  11   23.90    2.80
   8   1  11   92.19    2.90
  -9   2  11   96.69    4.60
  -8   2  11   84.89    3.50
  -7   2  11   49.70    8.00
  -6   2  11    7.30    2.70
  -5   2  11   10.60    1.90
  -4   2  11  130.09    2.00
  -3   2  11  438.56    5.70
  -2   2  11  265.97    2.60
  -1   2  11   78.79    1.70
   0   2  11  108.69    1.60
   1   2  11   85.79    1.80
   2   2  11   83.39    1.30
   3   2  11  368.06    4.50
   4   2  11   27.10    1.90
   5   2  11   45.20    7.40
   6   2  11   57.39    6.60
   7   2  11   41.30    3.10
   8   2  11  128.49   79.19
  -8   3  11   15.60    3.30
  -7   3  11   29.00    3.60
  -6   3  11  135.99    3.10
  -5   3  11  366.36    4.50
  -4   3  11  279.07    3.30
  -3   3  11   12.90    1.90
  -2   3  11   69.89    1.20
  -1   3  11   86.09    2.00
   0   3  11   19.20    0.70
   1   3  11   27.90    1.70
   2   3  11  185.78    2.10
   3   3  11   14.60    2.60
   4   3  11    7.10    1.70
   5   3  11  331.97    5.40
   6   3  11   18.50    2.30
   7   3  11  153.18    4.80
  -8   4  11   31.60    3.50
  -7   4  11   79.39    4.20
  -6   4  11   26.40    3.10
  -5   4  11   17.70    1.90
  -4   4  11   42.70    1.50
  -3   4  11  134.19    2.80
  -2   4  11  334.47    3.00
  -1   4  11    3.60    1.50
   0   4  11  402.66    5.40
   1   4  11  119.49    1.80
   2   4  11   20.90    0.80
   3   4  11   75.39    2.20
   4   4  11   51.69    2.10
   5   4  11   90.39    3.00
   6   4  11   19.50    2.30
   7   4  11  154.78    6.20
  -8   5  11    8.20    3.50
  -7   5  11   61.49    4.50
  -6   5  11   61.99    3.80
  -5   5  11  171.38    3.00
  -4   5  11    3.70    1.40
  -3   5  11  178.98    2.70
  -2   5  11  201.58    2.00
  -1   5  11  166.58    2.50
   0   5  11  129.29    2.00
   1   5  11   95.69    2.10
   2   5  11   50.29    1.10
   3   5  11  124.49    2.80
   4   5  11   21.50    2.30
   5   5  11   74.19    3.30
   6   5  11   66.89    2.50
   7   5  11   33.20    3.60
  -8   6  11    6.30    2.90
  -7   6  11  139.49    4.20
  -6   6  11    6.50    2.10
  -5   6  11  236.88    3.70
  -4   6  11   48.50    2.40
  -3   6  11   34.10    2.40
  -2   6  11   58.09    1.10
  -1   6  11   13.10    1.70
   0   6  11  158.68    2.40
   1   6  11  114.29    2.20
   2   6  11  174.08    1.90
   3   6  11  330.27    4.10
   4   6  11   56.49    1.90
   5   6  11   45.40    3.10
   6   6  11    6.00    2.40
   7   6  11    8.80    4.00
  -8   7  11   26.90    4.50
  -7   7  11    4.00    3.10
  -6   7  11   64.69    5.10
  -5   7  11   71.39    2.90
  -4   7  11  164.48    2.90
  -3   7  11   21.60    1.90
  -2   7  11   15.50    0.80
  -1   7  11  123.49    2.50
   0   7  11  279.67    3.90
   1   7  11  101.79    2.30
   2   7  11  196.18    2.40
   3   7  11    4.10    2.40
   4   7  11    8.10    2.20
   5   7  11   26.60    2.90
   6   7  11   39.20    2.40
   7   7  11    6.30    2.40
  -7   8  11  295.37   26.00
  -6   8  11   91.39    5.40
  -5   8  11  117.89    3.60
  -4   8  11  103.89    2.90
  -3   8  11  169.78    3.90
  -2   8  11  137.69    1.80
  -1   8  11   44.10    1.70
   0   8  11   14.90    0.90
   1   8  11   37.10    2.00
   2   8  11   80.89    1.60
   3   8  11   25.70    2.80
   4   8  11  117.29    2.70
   5   8  11   15.30    3.20
   6   8  11    1.80    2.30
  -7   9  11   19.10    5.70
  -6   9  11   15.30    5.80
  -5   9  11   28.00    4.00
  -4   9  11  108.69    6.90
  -3   9  11  185.98    5.00
  -2   9  11   21.80    1.00
  -1   9  11   33.10    2.00
   0   9  11    2.60    0.90
   1   9  11  138.39    2.50
   2   9  11    8.10    1.10
   3   9  11  153.78    4.10
   4   9  11   16.50    2.30
   5   9  11   71.59    3.60
   6   9  11   93.39    3.40
  -6  10  11   25.20    4.50
  -5  10  11   53.39    4.10
  -4  10  11   17.40    2.80
  -3  10  11  152.38    5.30
  -2  10  11   38.20    1.50
  -1  10  11  129.79    2.80
   0  10  11   73.09    1.70
   1  10  11   12.10    2.30
   2  10  11   49.70    1.30
   3  10  11   47.60    3.70
   4  10  11    0.10    2.80
   5  10  11    3.90    3.40
  -6  11  11    4.90    2.40
  -5  11  11   37.90    5.70
  -4  11  11   60.79    2.90
  -3  11  11   12.90    3.30
  -2  11  11   28.20    1.70
  -1  11  11    3.40    2.60
   0  11  11   12.80    1.20
   1  11  11   14.90    2.40
   2  11  11  131.79    2.30
   3  11  11   31.30    3.60
   4  11  11  150.68    4.00
   5  11  11   46.00    4.50
  -5  12  11    9.80   17.50
  -4  12  11   16.00    2.90
  -3  12  11   50.49    3.90
  -2  12  11  183.38    3.30
  -1  12  11  101.89    3.80
   0  12  11    7.40    1.20
   1  12  11   34.30    2.90
   2  12  11   15.30    1.60
   3  12  11    0.00    4.10
   4  12  11    0.00    3.10
  -4  13  11    2.80   12.10
  -3  13  11   36.00    4.40
  -2  13  11   17.80    2.10
  -1  13  11   86.09    4.00
   0  13  11   64.49    2.10
   1  13  11  165.78    3.90
   2  13  11  162.08    3.10
   3  13  11   78.79    4.70
  -3  14  11   10.10    5.20
  -2  14  11   42.10    4.80
  -1  14  11   39.20    4.00
   0  14  11   20.00    3.10
   1  14  11   11.30    3.00
   2  14  11   12.70    1.70
  -8   0  12   96.59    6.40
  -7   0  12  267.77   10.80
  -6   0  12   19.50   11.10
  -5   0  12   66.49    3.40
  -4   0  12   21.30    2.40
  -3   0  12   16.00   10.90
  -2   0  12  512.55    6.00
  -1   0  12   34.50    2.80
   0   0  12   51.49    1.60
   1   0  12  244.28    4.30
   2   0  12   30.30    1.40
   3   0  12   94.29   12.20
   4   0  12    0.00    3.30
   5   0  12    3.70    4.30
   6   0  12  122.09    9.70
   7   0  12   62.69    5.30
  -8   1  12   37.40    9.50
  -7   1  12   30.80    3.80
  -6   1  12   48.90    3.70
  -5   1  12   93.59    2.60
  -4   1  12   86.09    2.10
  -3   1  12   18.50    1.80
  -2   1  12   57.29    1.10
  -1   1  12  415.56    4.60
   0   1  12  308.97    3.70
   1   1  12   47.40    2.40
   2   1  12  382.86    3.40
   3   1  12   47.00    2.20
   4   1  12  172.28    2.80
   5   1  12   13.60    3.00
   6   1  12    5.80    2.60
   7   1  12   94.59    3.90
  -8   2  12   14.00    9.20
  -7   2  12   24.00   11.50
  -6   2  12   38.30    2.80
  -5   2  12   43.70    2.50
  -4   2  12  161.48    2.40
  -3   2  12   21.30    2.50
  -2   2  12  207.58    2.20
  -1   2  12    3.80    1.50
   0   2  12   91.89    1.70
   1   2  12  117.39    2.10
   2   2  12   30.50    1.00
   3   2  12  172.18    3.10
   4   2  12   34.80    1.90
   5   2  12   69.99    3.30
   6   2  12    4.80    2.60
   7   2  12  128.99    4.10
  -8   3  12   70.89    4.70
  -7   3  12    9.90    3.70
  -6   3  12   47.80    3.70
  -5   3  12  169.28    3.90
  -4   3  12   79.79    1.70
  -3   3  12  284.37    3.50
  -2   3  12  129.29    1.70
  -1   3  12   20.70    1.80
   0   3  12   63.99    1.30
   1   3  12   20.90    1.90
   2   3  12   21.70    1.00
   3   3  12  185.18    3.50
   4   3  12   42.20    2.40
   5   3  12  131.19    3.60
   6   3  12  141.39    3.80
   7   3  12   17.90    2.40
  -8   4  12   23.80    4.80
  -7   4  12   48.20    4.20
  -6   4  12   66.09    7.20
  -5   4  12    0.70    2.30
  -4   4  12   87.09    1.90
  -3   4  12  149.19    2.90
  -2   4  12   29.70    1.00
  -1   4  12   16.70    1.80
   0   4  12  144.19    2.30
   1   4  12  115.99    2.30
   2   4  12   16.30    0.90
   3   4  12    4.10    2.20
   4   4  12    0.00    2.20
   5   4  12   13.70    2.90
   6   4  12    5.50    2.60
   7   4  12   30.20    2.40
  -8   5  12   32.20    3.60
  -7   5  12  199.88    5.60
  -6   5  12  152.78    3.90
  -5   5  12   57.09    2.60
  -4   5  12  435.76    4.50
  -3   5  12   15.20    2.10
  -2   5  12   64.29    1.40
  -1   5  12  144.59    2.90
   0   5  12   19.60    1.00
   1   5  12  241.98    3.60
   2   5  12    3.30    0.90
   3   5  12  201.08    4.20
   4   5  12  192.38    3.40
   5   5  12   90.19    3.40
   6   5  12   99.39    3.30
  -7   6  12   44.80    3.80
  -6   6  12   20.30    2.30
  -5   6  12    7.60    3.30
  -4   6  12   16.70    2.00
  -3   6  12    8.00    2.50
  -2   6  12   15.40    1.00
  -1   6  12   56.09    2.40
   0   6  12   87.19    2.00
   1   6  12  214.18    3.20
   2   6  12   42.40    1.20
   3   6  12   33.10    3.20
   4   6  12   44.40    2.10
   5   6  12   39.60    3.00
   6   6  12   10.00    2.90
  -7   7  12   18.90    3.80
  -6   7  12   46.50    7.60
  -5   7  12    4.10    3.00
  -4   7  12   87.19    2.60
  -3   7  12   89.59    2.70
  -2   7  12  179.78    2.30
  -1   7  12   35.50    2.50
   0   7  12  174.88    2.90
   1   7  12  290.27    4.10
   2   7  12   58.59    1.40
   3   7  12  206.98    4.20
   4   7  12   15.50    2.10
   5   7  12   20.00    3.20
   6   7  12   14.00    3.00
  -7   8  12   70.59    5.30
  -6   8  12   76.29    4.40
  -5   8  12   12.90    3.10
  -4   8  12    4.40    2.60
  -3   8  12   71.29    2.90
  -2   8  12   87.59    1.70
  -1   8  12   70.59    2.60
   0   8  12    3.10    1.00
   1   8  12   19.10    2.30
   2   8  12   56.39    1.40
   3   8  12    8.50    3.10
   4   8  12   10.80    2.40
   5   8  12   74.89    3.70
  -6   9  12    9.60    8.60
  -5   9  12   12.30    4.80
  -4   9  12    2.60    2.60
  -3   9  12   35.30    3.30
  -2   9  12   12.30    1.20
  -1   9  12  157.18    3.20
   0   9  12   23.50    1.20
   1   9  12    0.00    2.30
   2   9  12   67.99    1.70
   3   9  12   85.69    3.50
   4   9  12   43.80    2.80
   5   9  12   71.09    4.00
  -6  10  12   11.80    2.50
  -5  10  12   32.90    5.00
  -4  10  12   56.19    3.40
  -3  10  12    3.90   13.30
  -2  10  12   44.30    1.50
  -1  10  12   43.00    2.40
   0  10  12   38.80    1.40
   1  10  12    4.80    2.60
   2  10  12   49.30    1.50
   3  10  12  123.29    4.20
   4  10  12   56.59    3.80
   5  10  12    0.00 1103.69
  -5  11  12  216.58    7.30
  -4  11  12   13.00    3.40
  -3  11  12  121.99    4.50
  -2  11  12   21.00    4.60
  -1  11  12   10.50    2.60
   0  11  12   41.50    1.60
   1  11  12    8.30    2.70
   2  11  12   67.39    1.80
   3  11  12    9.30    4.60
   4  11  12  130.59    4.20
  -4  12  12   87.39    3.70
  -3  12  12   85.09    4.50
  -2  12  12   26.00    2.40
  -1  12  12  221.88    4.80
   0  12  12   91.49    2.40
   1  12  12   56.49    3.20
   2  12  12   56.49    1.90
   3  12  12    2.20    1.80
  -3  13  12   16.20   17.20
  -2  13  12   11.80    2.10
  -1  13  12    6.60    3.50
   0  13  12  124.59    3.30
   1  13  12   37.30    3.30
   2  13  12   68.79    2.30
  -7   0  13    5.40    7.30
  -6   0  13   78.89   12.50
  -5   0  13   26.10    4.10
  -4   0  13   37.40   12.00
  -3   0  13   29.40    3.40
  -2   0  13   81.99    2.10
  -1   0  13  105.49    3.00
   0   0  13   19.40    1.30
   1   0  13   20.50    2.80
   2   0  13   35.10    4.40
   3   0  13    0.00    4.00
   4   0  13  223.58   14.90
   5   0  13    0.00    4.60
   6   0  13   13.60    4.70
  -7   1  13   26.20   10.80
  -6   1  13   47.40    2.90
  -5   1  13    3.40    2.70
  -4   1  13  104.19    2.50
  -3   1  13   26.70    1.90
  -2   1  13  110.69    1.60
  -1   1  13  122.89    2.20
   0   1  13   42.40    1.20
   1   1  13   22.60    2.10
   2   1  13   41.60    1.20
   3   1  13   83.79    3.80
   4   1  13   83.69    2.50
   5   1  13   84.39    3.60
   6   1  13    9.40    3.20
  -7   2  13   21.40    5.10
  -6   2  13   45.60    4.40
  -5   2  13   38.70    3.00
  -4   2  13   33.10    1.80
  -3   2  13    4.10    2.30
  -2   2  13  134.49    1.80
  -1   2  13   31.90    2.00
   0   2  13  527.85    6.40
   1   2  13    6.30    1.90
   2   2  13   17.70    1.20
   3   2  13   16.60    3.30
   4   2  13   26.40    2.10
   5   2  13   68.39    3.60
   6   2  13   22.40    3.40
  -7   3  13  203.08    5.70
  -6   3  13   24.40   10.20
  -5   3  13  255.67    4.60
  -4   3  13  126.09    2.50
  -3   3  13  108.59    2.70
  -2   3  13  213.78    2.50
  -1   3  13  117.29    2.80
   0   3  13   71.99    1.70
   1   3  13  169.08    3.00
   2   3  13  199.38    2.50
   3   3  13  125.79    3.90
   4   3  13  165.88    3.00
   5   3  13   47.50   11.50
   6   3  13    6.80    3.30
  -7   4  13  135.29    6.10
  -6   4  13   39.70    7.10
  -5   4  13   66.99    3.30
  -4   4  13   47.50    2.00
  -3   4  13   39.80    2.30
  -2   4  13   17.20    1.10
  -1   4  13   50.59    2.20
   0   4  13   83.99    1.80
   1   4  13   88.59    2.50
   2   4  13  105.79    1.90
   3   4  13    0.00    3.50
   4   4  13   47.70    2.40
   5   4  13  118.69    3.80
   6   4  13    8.60    3.50
  -7   5  13   37.90    5.40
  -6   5  13   17.50    3.00
  -5   5  13  109.09    3.30
  -4   5  13   40.50    2.40
  -3   5  13  102.69    3.50
  -2   5  13  257.47    2.90
  -1   5  13  100.19    2.50
   0   5  13  109.89    2.10
   1   5  13   45.30    2.40
   2   5  13  221.38    2.80
   3   5  13   12.80    3.10
   4   5  13   41.30    2.40
   5   5  13   82.09    3.60
   6   5  13    7.10    3.50
  -7   6  13   24.20    4.00
  -6   6  13    7.40    9.60
  -5   6  13   16.80    2.80
  -4   6  13    0.00    2.10
  -3   6  13   41.00    2.90
  -2   6  13   26.90    1.30
  -1   6  13    0.80    2.30
   0   6  13   88.39    2.00
   1   6  13   46.70    2.80
   2   6  13   14.30    1.30
   3   6  13   35.50    3.50
   4   6  13   51.89    2.80
   5   6  13   13.30    3.70
  -6   7  13   15.70    9.80
  -5   7  13   14.30    2.50
  -4   7  13   19.50    2.00
  -3   7  13  252.87    6.00
  -2   7  13  263.57    3.10
  -1   7  13   76.99    3.20
   0   7  13    3.50    1.30
   1   7  13    0.00    3.00
   2   7  13    6.80    4.20
   3   7  13   31.80    3.30
   4   7  13   33.90    2.70
   5   7  13   14.70    3.50
  -6   8  13   37.40    2.60
  -5   8  13    0.00   13.40
  -4   8  13   16.50    2.30
  -3   8  13   13.90    3.00
  -2   8  13   28.10    1.30
  -1   8  13   43.70    7.70
   0   8  13   35.20    9.30
   1   8  13    6.90    2.60
   2   8  13    5.70    1.30
   3   8  13    6.80    3.50
   4   8  13   52.39    2.80
   5   8  13   24.60    4.00
  -5   9  13   21.90    4.10
  -4   9  13   65.29    3.40
  -3   9  13   27.10    3.10
  -2   9  13  110.19    2.00
  -1   9  13    0.00    2.50
   0   9  13   11.10    1.40
   1   9  13   88.49    2.90
   2   9  13  102.09    2.20
   3   9  13   28.60    4.40
   4   9  13  145.59    3.70
  -5  10  13   49.99    2.60
  -4  10  13    0.00   13.90
  -3  10  13    9.70    4.80
  -2  10  13   79.19    2.00
  -1  10  13   98.39    2.80
   0  10  13   43.30    1.80
   1  10  13   75.29    3.00
   2  10  13   40.50    1.60
   3  10  13   66.99    4.10
  -4  11  13    1.90   15.10
  -3  11  13   54.79    8.70
  -2  11  13    7.80    1.80
  -1  11  13   33.20    2.90
   0  11  13  157.08    3.10
   1  11  13   83.69    3.20
   2  11  13   87.59    2.40
   3  11  13  141.09   16.90
  -3  12  13   18.00   43.10
  -2  12  13   53.69    2.00
  -1  12  13   76.89    3.60
   0  12  13  108.89    2.60
   1  12  13   26.10    3.10
  -7   0  14   16.10    8.00
  -6   0  14    4.10    6.60
  -5   0  14   22.60    5.10
  -4   0  14  147.99    4.20
  -3   0  14    8.40    3.40
  -2   0  14    4.50    1.50
  -1   0  14   55.49    3.40
   0   0  14   59.19    2.40
   1   0  14  266.47    5.20
   2   0  14   44.90    2.20
   3   0  14  109.89    6.60
   4   0  14  151.78    4.80
   5   0  14    0.00    5.50
  -7   1  14   38.90    4.60
  -6   1  14   12.80    3.10
  -5   1  14   55.79    3.30
  -4   1  14  102.59    2.60
  -3   1  14  310.27    4.80
  -2   1  14   11.30    1.10
  -1   1  14  151.18    2.80
   0   1  14   77.39    1.80
   1   1  14   50.79    2.60
   2   1  14    2.50    1.30
   3   1  14    7.20    3.60
   4   1  14  138.99    3.70
   5   1  14   25.90    3.90
  -7   2  14   37.80    4.70
  -6   2  14   51.09    4.50
  -5   2  14    0.00    6.40
  -4   2  14   15.30    2.00
  -3   2  14   17.70    2.70
  -2   2  14   47.50    1.40
  -1   2  14  236.08    3.70
   0   2  14   68.49    1.70
   1   2  14  124.29    3.10
   2   2  14   42.30    1.50
   3   2  14    4.80    3.30
   4   2  14    7.10    2.60
   5   2  14   46.60    4.20
  -7   3  14   67.99    8.20
  -6   3  14  142.39    5.00
  -5   3  14   31.80    3.20
  -4   3  14   10.00    2.40
  -3   3  14    8.80    3.00
  -2   3  14   57.99    1.60
  -1   3  14   56.29    2.70
   0   3  14   59.19    1.60
   1   3  14    0.00    2.60
   2   3  14  136.39    2.40
   3   3  14   39.80    3.50
   4   3  14    0.10    2.80
   5   3  14   11.00    4.30
  -6   4  14   23.30    4.70
  -5   4  14   62.09    3.10
  -4   4  14   13.30    2.20
  -3   4  14  155.58    3.80
  -2   4  14   40.30    1.40
  -1   4  14  119.29    3.30
   0   4  14  180.48    3.10
   1   4  14  108.19    3.10
   2   4  14  123.59    2.30
   3   4  14   20.00    3.30
   4   4  14    8.70    2.80
   5   4  14   27.10    4.20
  -6   5  14   64.49   10.40
  -5   5  14   25.50    3.20
  -4   5  14    6.00    2.40
  -3   5  14   76.39    3.40
  -2   5  14  107.59    2.20
  -1   5  14   82.59    3.20
   0   5  14   30.80    1.40
   1   5  14   26.80    2.80
   2   5  14   48.80    1.70
   3   5  14   40.40    3.30
   4   5  14   76.49    3.10
   5   5  14    3.10    4.10
  -6   6  14   80.09    2.70
  -5   6  14   33.40    3.10
  -4   6  14   40.90    2.50
  -3   6  14   58.79    4.10
  -2   6  14   30.30    1.50
  -1   6  14  140.09   88.59
   0   6  14   81.29    2.20
   1   6  14  140.19  112.29
   2   6  14   58.99    1.90
   3   6  14   18.20   13.10
   4   6  14   98.79    3.40
  -5   7  14   12.80    3.00
  -4   7  14  120.39    2.70
  -3   7  14   56.39    3.20
  -2   7  14  137.19    2.50
  -1   7  14   79.99    3.30
   0   7  14   14.60    1.40
   1   7  14    2.30    2.40
   2   7  14   12.60    1.60
   3   7  14   70.69    4.20
   4   7  14   12.80    3.00
  -5   8  14   46.00    4.10
  -4   8  14   22.80    2.50
  -3   8  14   13.20    2.80
  -2   8  14    3.30    1.50
  -1   8  14    8.70    3.10
   0   8  14   85.59    2.40
   1   8  14   16.50    3.00
   2   8  14   96.29    2.80
   3   8  14    2.70    4.40
   4   8  14  217.68  167.48
  -4   9  14    4.10    2.90
  -3   9  14  238.68    5.00
  -2   9  14   23.00    1.50
  -1   9  14    3.10    3.10
   0   9  14   41.20    1.70
   1   9  14   16.10    2.90
   2   9  14    3.20    1.80
   3   9  14   24.80    1.90
  -3  10  14   11.50    4.40
  -2  10  14   20.90    1.70
  -1  10  14  250.57    4.60
   0  10  14   75.79    2.40
   1  10  14  147.49    4.40
   2  10  14   12.80    4.90
  -2  11  14    6.40    1.80
  -1  11  14   72.39    2.20
   0  11  14  102.19    2.70
  -6   0  15   99.89    5.90
  -5   0  15   98.49    5.60
  -4   0  15   16.20    3.50
  -3   0  15  231.48    7.60
  -2   0  15    4.40    2.00
  -1   0  15    4.70    3.90
   0   0  15  145.29    3.80
   1   0  15    0.00    4.80
   2   0  15  185.88    4.20
   3   0  15   50.79   20.40
   4   0  15   46.40    4.20
  -6   1  15    2.40    2.50
  -5   1  15  131.39    4.30
  -4   1  15   14.20    3.10
  -3   1  15   36.60    3.60
  -2   1  15   26.30    1.40
  -1   1  15   40.70    3.20
   0   1  15    3.50    1.40
   1   1  15   40.40    4.20
   2   1  15   53.99    1.80
   3   1  15   17.40    4.10
   4   1  15   20.80    2.90
  -6   2  15    3.30    2.20
  -5   2  15   19.20   15.40
  -4   2  15   27.10    2.40
  -3   2  15   35.80    3.30
  -2   2  15   47.30    1.80
  -1   2  15  121.59    3.70
   0   2  15    2.30    1.30
   1   2  15  141.09    3.80
   2   2  15   43.20    2.70
   3   2  15   63.19    4.40
   4   2  15   52.59    3.10
  -6   3  15  115.19    5.80
  -5   3  15   17.30    3.50
  -4   3  15  105.19    3.00
  -3   3  15   93.29    3.50
  -2   3  15   94.39    2.30
  -1   3  15   38.80    3.20
   0   3  15   63.19    1.90
   1   3  15   42.30    3.70
   2   3  15   53.59    2.20
   3   3  15   43.80   17.20
   4   3  15   38.00    3.10
  -5   4  15    5.30    3.80
  -4   4  15   34.50    2.80
  -3   4  15   41.20    5.70
  -2   4  15   34.30    1.70
  -1   4  15    1.20    3.60
   0   4  15   38.60    1.60
   1   4  15   91.99    3.50
   2   4  15   16.90    1.90
   3   4  15    8.50    4.00
   4   4  15   10.40    3.50
  -5   5  15  101.19    4.00
  -4   5  15   49.60    2.60
  -3   5  15   10.60    3.30
  -2   5  15   29.30    2.00
  -1   5  15   43.50    3.20
   0   5  15   12.40    1.50
   1   5  15   33.90    3.40
   2   5  15   16.70    1.80
   3   5  15   91.19    4.50
   4   5  15   51.09    8.40
  -5   6  15   35.80    1.90
  -4   6  15   34.40    2.80
  -3   6  15   27.10    3.60
  -2   6  15    9.10    1.80
  -1   6  15   30.60    3.40
   0   6  15   83.09    2.50
   1   6  15    2.40    3.60
   2   6  15    3.80    2.00
   3   6  15   81.39    5.00
  -4   7  15   18.30    2.50
  -3   7  15    3.80    3.50
  -2   7  15    9.90    2.00
  -1   7  15   91.99    3.70
   0   7  15   77.29    2.40
   1   7  15    4.30    3.80
   2   7  15   79.59    2.60
   3   7  15   27.00    6.50
  -3   8  15   93.59    3.80
  -2   8  15  167.98    3.30
  -1   8  15   25.50    4.00
   0   8  15   38.10    1.90
   1   8  15  104.09    5.20
   2   8  15  111.39    3.40
  -2   9  15   29.70    3.10
  -1   9  15   22.30   21.40
   0   9  15   34.30    2.10
   1   9  15  167.08    5.90
  -5   0  16    8.30    3.30
  -4   0  16   31.40    4.80
  -3   0  16    6.10    5.70
  -2   0  16  175.68    5.10
  -1   0  16   45.10    5.70
   0   0  16   31.10    2.60
   1   0  16   14.00   20.60
   2   0  16   17.20    3.80
   3   0  16   14.60    2.80
  -5   1  16  308.77  493.05
  -4   1  16   20.50    2.90
  -3   1  16   29.90    3.90
  -2   1  16   20.40    2.00
  -1   1  16    8.50    3.60
   0   1  16  117.89    3.00
   1   1  16    0.00    7.80
   2   1  16   26.00    2.60
   3   1  16   30.50    2.20
  -4   2  16   69.49    3.30
  -3   2  16   36.70    4.10
  -2   2  16   43.30    3.80
  -1   2  16   83.89    3.90
   0   2  16   41.00    2.00
   1   2  16    1.30    3.40
   2   2  16  110.49    3.40
   3   2  16   27.10    2.10
  -4   3  16   13.60    3.20
  -3   3  16    0.00    4.80
  -2   3  16    6.00    2.40
  -1   3  16   31.80    4.00
   0   3  16   13.40    1.70
   1   3  16    3.20    3.50
   2   3  16   29.40    2.70
   3   3  16   11.20    2.20
  -4   4  16   14.80    3.00
  -3   4  16   73.29    4.60
  -2   4  16   72.49    2.80
  -1   4  16  137.69    4.70
   0   4  16  162.28   76.99
   1   4  16   66.89    4.10
   2   4  16   14.10    5.40
  -3   5  16    3.30    4.30
  -2   5  16   10.60    2.20
  -1   5  16    6.10    3.70
   0   5  16   33.10    2.00
   1   5  16  114.89    4.40
   2   5  16   32.20    3.60
  -3   6  16   14.50    4.40
  -2   6  16   37.80    2.00
  -1   6  16   54.79    4.00
   0   6  16   12.90    1.90
   1   6  16  108.49    4.60
  -2   7  16   68.39   16.00
  -1   7  16  283.07    4.70
   0   7  16   56.29    2.40
  -2   0  17    0.40    2.60
  -1   0  17  121.29    6.30
   0   0  17    0.00    3.20
   1   0  17   22.20    5.80
  -2   1  17   29.90    1.90
  -1   1  17  115.79    4.90
   0   1  17    5.00    2.00
   1   1  17   82.19    4.90
  -2   2  17   20.60    2.10
  -1   2  17    6.30    1.90
   0   2  17   70.69    2.80
  -2   3  17    7.10    5.60
  -1   3  17    7.20    2.00
   0   3  17    3.00    2.20
   0   0   0    0.00    0.00

_computing_structure_solution     'SHELXT 2014/5 (Sheldrick, 2014)'
;
_shelx_hkl_checksum              13187
_olex2_submission_special_instructions 'No special instructions were received'
####################################################################### 
# 
# This file contains crystal structure data downloaded from the 
# Cambridge Structural Database (CSD) hosted by the Cambridge 
# Crystallographic Data Centre (CCDC).
# 
# Full information about CCDC data access policies and citation 
# guidelines are available at http://www.ccdc.cam.ac.uk/access/V1 
# 
# Audit and citation data items may have been added by the CCDC. 
# Please retain this information to preserve the provenance of 
# this file and to allow appropriate attribution of the data. 
# 
#######################################################################

data_4
_database_code_depnum_ccdc_archive 'CCDC 2297454'
loop_
_audit_author_name
_audit_author_address
'Chonghe Zhang'
;Massachusetts Institute of Technology
United States of America
;
_audit_update_record             
;
2023-09-26 deposited with the CCDC.	2024-10-02 downloaded from the CCDC.
;
_audit_creation_date             2023-07-12
_audit_creation_method           
;
Olex2 1.5
(compiled 2023.03.06 svn.rbb2c1857 for OlexSys, GUI svn.r6748)
;
_shelx_SHELXL_version_number     2016/6
_chemical_name_common            ?
_chemical_name_systematic        ?
_chemical_formula_moiety         'C44 H70 B Cl N2'
_chemical_formula_sum            'C44 H70 B Cl N2'
_chemical_formula_weight         673.28
_chemical_melting_point          ?
loop_
_atom_type_symbol
_atom_type_description
_atom_type_scat_dispersion_real
_atom_type_scat_dispersion_imag
_atom_type_scat_source
C C 0.0033 0.0016 'International Tables Vol C Tables 4.2.6.8 and 6.1.1.4'
H H 0.0000 0.0000 'International Tables Vol C Tables 4.2.6.8 and 6.1.1.4'
B B 0.0013 0.0007 'International Tables Vol C Tables 4.2.6.8 and 6.1.1.4'
Cl Cl 0.1484 0.1585 'International Tables Vol C Tables 4.2.6.8 and 6.1.1.4'
N N 0.0061 0.0033 'International Tables Vol C Tables 4.2.6.8 and 6.1.1.4'

_shelx_space_group_comment       
;
The symmetry employed for this shelxl refinement is uniquely defined
by the following loop, which should always be used as a source of
symmetry information in preference to the above space-group names.
They are only intended as comments.
;
_space_group_crystal_system      monoclinic
_space_group_IT_number           14
_space_group_name_H-M_alt        'P 1 21/c 1'
_space_group_name_Hall           '-P 2ybc'
loop_
_space_group_symop_operation_xyz
'x, y, z'
'-x, y+1/2, -z+1/2'
'-x, -y, -z'
'x, -y-1/2, z-1/2'

_cell_length_a                   11.6102(4)
_cell_length_b                   20.6129(8)
_cell_length_c                   16.4977(5)
_cell_angle_alpha                90
_cell_angle_beta                 95.3990(10)
_cell_angle_gamma                90
_cell_volume                     3930.7(2)
_cell_formula_units_Z            4
_cell_measurement_reflns_used    9493
_cell_measurement_temperature    100(2)
_cell_measurement_theta_max      30.930
_cell_measurement_theta_min      2.455
_shelx_estimated_absorpt_T_max   0.996
_shelx_estimated_absorpt_T_min   0.993
_exptl_absorpt_coefficient_mu    0.130
_exptl_absorpt_correction_T_max  0.7456
_exptl_absorpt_correction_T_min  0.7243
_exptl_absorpt_correction_type   multi-scan
_exptl_absorpt_process_details   
;
SADABS-2016/2 (Bruker,2016/2) was used for absorption correction.
wR2(int) was 0.0931 before and 0.0592 after correction.
The Ratio of minimum to maximum transmission is 0.9714.
The \l/2 correction factor is Not present.
;
_exptl_absorpt_special_details   ?
_exptl_crystal_colour            colourless
_exptl_crystal_colour_primary    colourless
_exptl_crystal_density_diffrn    1.138
_exptl_crystal_density_meas      ?
_exptl_crystal_density_method    ?
_exptl_crystal_description       block
_exptl_crystal_F_000             1480
_exptl_crystal_preparation       ?
_exptl_crystal_size_max          0.054
_exptl_crystal_size_mid          0.036
_exptl_crystal_size_min          0.028
_exptl_transmission_factor_max   ?
_exptl_transmission_factor_min   ?
_diffrn_reflns_av_R_equivalents  0.1014
_diffrn_reflns_av_unetI/netI     0.0292
_diffrn_reflns_Laue_measured_fraction_full 1.000
_diffrn_reflns_Laue_measured_fraction_max 0.996
_diffrn_reflns_limit_h_max       16
_diffrn_reflns_limit_h_min       -16
_diffrn_reflns_limit_k_max       29
_diffrn_reflns_limit_k_min       -29
_diffrn_reflns_limit_l_max       20
_diffrn_reflns_limit_l_min       -23
_diffrn_reflns_number            333778
_diffrn_reflns_point_group_measured_fraction_full 1.000
_diffrn_reflns_point_group_measured_fraction_max 0.996
_diffrn_reflns_theta_full        25.242
_diffrn_reflns_theta_max         31.110
_diffrn_reflns_theta_min         1.585
_diffrn_ambient_temperature      100.00
_diffrn_detector_area_resol_mean ?
_diffrn_measured_fraction_theta_full 1.000
_diffrn_measured_fraction_theta_max 0.996
_diffrn_measurement_device_type  'Bruker APEX-II CCD'
_diffrn_measurement_method       '\f and \w scans'
_diffrn_radiation_type           MoK\a
_diffrn_radiation_wavelength     0.71073
_diffrn_source                   ?
_diffrn_source_current           1.4
_diffrn_source_power             0.07
_diffrn_source_voltage           50.0
_diffrn_standards_number         0
_reflns_Friedel_coverage         0.000
_reflns_Friedel_fraction_full    .
_reflns_Friedel_fraction_max     .
_reflns_number_gt                10025
_reflns_number_total             12596
_reflns_special_details          
;
 Reflections were merged by SHELXL according to the crystal
 class for the calculation of statistics and refinement.
 
 _reflns_Friedel_fraction is defined as the number of unique
 Friedel pairs measured divided by the number that would be
 possible theoretically, ignoring centric projections and
 systematic absences.
;
_reflns_threshold_expression     'I > 2\s(I)'
_computing_cell_refinement       'SAINT V8.38A (Bruker, 2018)'
_computing_data_collection       ?
_computing_data_reduction        'SAINT V8.38A (Bruker, 2018)'
_computing_molecular_graphics    'Olex2 1.5 (Dolomanov et al., 2009)'
_computing_publication_material  'Olex2 1.5 (Dolomanov et al., 2009)'
_computing_structure_refinement  'XL  (Sheldrick, 2008)'
_computing_structure_solution    'olex2.solve 1.5 (Bourhis et al., 2015)'
_refine_diff_density_max         0.455
_refine_diff_density_min         -0.265
_refine_diff_density_rms         0.084
_refine_ls_extinction_coef       .
_refine_ls_extinction_method     none
_refine_ls_goodness_of_fit_ref   1.070
_refine_ls_hydrogen_treatment    constr
_refine_ls_matrix_type           full
_refine_ls_number_parameters     448
_refine_ls_number_reflns         12596
_refine_ls_number_restraints     0
_refine_ls_R_factor_all          0.0478
_refine_ls_R_factor_gt           0.0371
_refine_ls_restrained_S_all      1.070
_refine_ls_shift/su_max          0.002
_refine_ls_shift/su_mean         0.000
_refine_ls_structure_factor_coef Fsqd
_refine_ls_weighting_details     
'w=1/[\s^2^(Fo^2^)+(0.0614P)^2^+0.3631P] where P=(Fo^2^+2Fc^2^)/3'
_refine_ls_weighting_scheme      calc
_refine_ls_wR_factor_gt          0.1012
_refine_ls_wR_factor_ref         0.1047
_refine_special_details          ?
_olex2_refinement_description    
;
1. Fixed Uiso
 At 1.2 times of:
  All C(H) groups, All C(H,H) groups
 At 1.5 times of:
  All C(H,H,H) groups
2.a Ternary CH refined with riding coordinates:
 C39(H39), C4(H4), C20(H20), C42(H42), C17(H17)
2.b Secondary CH2 refined with riding coordinates:
 C5(H5A,H5B), C2(H2A,H2B), C1(H1A,H1B), C27(H27A,H27B), C25(H25A,H25B),
 C29(H29A,H29B), C7(H7A,H7B)
2.c Aromatic/amide H refined with riding coordinates:
 C14(H14), C13(H13), C35(H35), C36(H36), C37(H37), C15(H15)
2.d Idealised Me refined as rotating group:
 C40(H40A,H40B,H40C), C21(H21A,H21B,H21C), C9(H9A,H9B,H9C), C10(H10A,H10B,
 H10C), C28(H28A,H28B,H28C), C31(H31A,H31B,H31C), C32(H32A,H32B,H32C), C41(H41A,
 H41B,H41C), C44(H44A,H44B,H44C), C43(H43A,H43B,H43C), C30(H30A,H30B,H30C),
 C8(H8A,H8B,H8C), C18(H18A,H18B,H18C), C19(H19A,H19B,H19C), C22(H22A,H22B,H22C)
;
_atom_sites_solution_hydrogens   geom
_atom_sites_solution_primary     iterative
_atom_sites_solution_secondary   ?
loop_
_atom_site_label
_atom_site_type_symbol
_atom_site_fract_x
_atom_site_fract_y
_atom_site_fract_z
_atom_site_U_iso_or_equiv
_atom_site_adp_type
_atom_site_occupancy
_atom_site_site_symmetry_order
_atom_site_calc_flag
_atom_site_refinement_flags_posn
_atom_site_refinement_flags_adp
_atom_site_refinement_flags_occupancy
_atom_site_disorder_assembly
_atom_site_disorder_group
Cl1 Cl 0.29006(2) 0.50138(2) 0.62599(2) 0.01406(5) Uani 1 1 d . . . . .
N1 N 0.18444(6) 0.39456(3) 0.76225(4) 0.01019(13) Uani 1 1 d . . . . .
N2 N 0.35945(6) 0.62556(4) 0.72479(4) 0.01201(14) Uani 1 1 d . . . . .
C40 C 0.09891(10) 0.42451(5) 0.51117(5) 0.0216(2) Uani 1 1 d . . . . .
H40A H 0.026294 0.412883 0.479352 0.032 Uiso 1 1 calc R U . . .
H40B H 0.160958 0.427438 0.474960 0.032 Uiso 1 1 calc R U . . .
H40C H 0.089947 0.466489 0.537739 0.032 Uiso 1 1 calc R U . . .
C39 C 0.12960(9) 0.37219(4) 0.57632(5) 0.01589(17) Uani 1 1 d . . . . .
H39 H 0.208167 0.381693 0.603955 0.019 Uiso 1 1 calc R U . . .
C38 C 0.04213(8) 0.37328(4) 0.63974(5) 0.01382(16) Uani 1 1 d . . . . .
C33 C 0.06520(7) 0.38671(4) 0.72373(5) 0.01124(15) Uani 1 1 d . . . . .
C23 C 0.24609(7) 0.44814(4) 0.77118(4) 0.00997(15) Uani 1 1 d . . . . .
B6 B 0.21528(9) 0.51804(5) 0.72311(5) 0.01109(17) Uani 1 1 d . . . . .
C4 C 0.26446(7) 0.58997(4) 0.76218(5) 0.01085(15) Uani 1 1 d . . . . .
H4 H 0.287309 0.584391 0.821740 0.013 Uiso 1 1 calc R U . . .
C11 C 0.47481(8) 0.62457(4) 0.76439(5) 0.01192(15) Uani 1 1 d . . . . .
C12 C 0.50142(8) 0.64650(4) 0.84605(5) 0.01329(16) Uani 1 1 d . . . . .
C20 C 0.41657(8) 0.68480(4) 0.89263(5) 0.01452(16) Uani 1 1 d . . . . .
H20 H 0.343130 0.690053 0.856408 0.017 Uiso 1 1 calc R U . . .
C21 C 0.46438(9) 0.75289(5) 0.91450(6) 0.0212(2) Uani 1 1 d . . . . .
H21A H 0.532089 0.749087 0.954420 0.032 Uiso 1 1 calc R U . . .
H21B H 0.404635 0.778681 0.937715 0.032 Uiso 1 1 calc R U . . .
H21C H 0.486838 0.774235 0.865300 0.032 Uiso 1 1 calc R U . . .
C14 C 0.70069(8) 0.61161(5) 0.84350(6) 0.01936(19) Uani 1 1 d . . . . .
H14 H 0.775599 0.605221 0.870768 0.023 Uiso 1 1 calc R U . . .
C13 C 0.61264(8) 0.63776(5) 0.88426(5) 0.01747(18) Uani 1 1 d . . . . .
H13 H 0.628416 0.650067 0.939687 0.021 Uiso 1 1 calc R U . . .
C6 C 0.31343(8) 0.68467(4) 0.68059(5) 0.01477(16) Uani 1 1 d . . . . .
C9 C 0.28870(9) 0.67092(5) 0.58839(5) 0.02001(19) Uani 1 1 d . . . . .
H9A H 0.361977 0.668195 0.563562 0.030 Uiso 1 1 calc R U . . .
H9B H 0.241570 0.706089 0.562750 0.030 Uiso 1 1 calc R U . . .
H9C H 0.246886 0.629765 0.580475 0.030 Uiso 1 1 calc R U . . .
C10 C 0.39598(9) 0.74247(5) 0.68904(6) 0.02005(19) Uani 1 1 d . . . . .
H10A H 0.410948 0.754196 0.746630 0.030 Uiso 1 1 calc R U . . .
H10B H 0.360987 0.779430 0.658526 0.030 Uiso 1 1 calc R U . . .
H10C H 0.468990 0.730872 0.667367 0.030 Uiso 1 1 calc R U . . .
C5 C 0.20201(8) 0.70048(4) 0.72059(5) 0.01571(17) Uani 1 1 d . . . . .
H5A H 0.218908 0.730857 0.766657 0.019 Uiso 1 1 calc R U . . .
H5B H 0.144020 0.720703 0.680536 0.019 Uiso 1 1 calc R U . . .
C3 C 0.15643(8) 0.63603(4) 0.75081(5) 0.01251(15) Uani 1 1 d . . . . .
C2 C 0.07038(8) 0.60414(4) 0.68609(5) 0.01510(16) Uani 1 1 d . . . . .
H2A H -0.009140 0.619885 0.691312 0.018 Uiso 1 1 calc R U . . .
H2B H 0.091153 0.614503 0.630711 0.018 Uiso 1 1 calc R U . . .
C1 C 0.07807(8) 0.53120(4) 0.70135(5) 0.01326(16) Uani 1 1 d . . . . .
H1A H 0.048128 0.506673 0.652229 0.016 Uiso 1 1 calc R U . . .
H1B H 0.033709 0.518629 0.747281 0.016 Uiso 1 1 calc R U . . .
C24 C 0.35844(7) 0.43392(4) 0.82505(5) 0.01082(15) Uani 1 1 d . . . . .
C27 C 0.46327(8) 0.44605(4) 0.77601(5) 0.01416(16) Uani 1 1 d . . . . .
H27A H 0.459746 0.414980 0.730083 0.017 Uiso 1 1 calc R U . . .
H27B H 0.456768 0.490281 0.752626 0.017 Uiso 1 1 calc R U . . .
C28 C 0.58098(8) 0.43956(5) 0.82491(6) 0.01977(18) Uani 1 1 d . . . . .
H28A H 0.588524 0.472802 0.867557 0.030 Uiso 1 1 calc R U . . .
H28B H 0.642385 0.445277 0.788643 0.030 Uiso 1 1 calc R U . . .
H28C H 0.587626 0.396447 0.849945 0.030 Uiso 1 1 calc R U . . .
C25 C 0.34771(8) 0.36219(4) 0.84954(5) 0.01402(16) Uani 1 1 d . . . . .
H25A H 0.420438 0.338741 0.842270 0.017 Uiso 1 1 calc R U . . .
H25B H 0.332201 0.358859 0.907384 0.017 Uiso 1 1 calc R U . . .
C26 C 0.24798(8) 0.33308(4) 0.79494(5) 0.01268(16) Uani 1 1 d . . . . .
C31 C 0.28901(9) 0.29568(5) 0.72321(6) 0.02012(19) Uani 1 1 d . . . . .
H31A H 0.338233 0.259477 0.743586 0.030 Uiso 1 1 calc R U . . .
H31B H 0.333276 0.324704 0.690762 0.030 Uiso 1 1 calc R U . . .
H31C H 0.221871 0.278843 0.689215 0.030 Uiso 1 1 calc R U . . .
C32 C 0.17344(9) 0.28839(5) 0.84170(6) 0.02109(19) Uani 1 1 d . . . . .
H32A H 0.216827 0.248825 0.857234 0.032 Uiso 1 1 calc R U . . .
H32B H 0.102995 0.277030 0.807186 0.032 Uiso 1 1 calc R U . . .
H32C H 0.152518 0.310565 0.890778 0.032 Uiso 1 1 calc R U . . .
C34 C -0.02552(8) 0.38940(4) 0.77544(5) 0.01353(16) Uani 1 1 d . . . . .
C35 C -0.13792(8) 0.37852(5) 0.74112(6) 0.01846(18) Uani 1 1 d . . . . .
H35 H -0.199588 0.379937 0.775065 0.022 Uiso 1 1 calc R U . . .
C36 C -0.16249(9) 0.36572(5) 0.65911(6) 0.0218(2) Uani 1 1 d . . . . .
H36 H -0.240011 0.358727 0.636967 0.026 Uiso 1 1 calc R U . . .
C37 C -0.07320(9) 0.36322(5) 0.60989(6) 0.01984(19) Uani 1 1 d . . . . .
H37 H -0.090596 0.354341 0.553560 0.024 Uiso 1 1 calc R U . . .
C41 C 0.13325(10) 0.30633(5) 0.53267(6) 0.0228(2) Uani 1 1 d . . . . .
H41A H 0.153824 0.272184 0.572764 0.034 Uiso 1 1 calc R U . . .
H41B H 0.191160 0.307878 0.493160 0.034 Uiso 1 1 calc R U . . .
H41C H 0.057077 0.297005 0.504283 0.034 Uiso 1 1 calc R U . . .
C42 C -0.01137(8) 0.40470(5) 0.86650(5) 0.01704(18) Uani 1 1 d . . . . .
H42 H 0.073151 0.407302 0.884604 0.020 Uiso 1 1 calc R U . . .
C44 C -0.06572(9) 0.35217(6) 0.91723(6) 0.0247(2) Uani 1 1 d . . . . .
H44A H -0.150089 0.353292 0.905918 0.037 Uiso 1 1 calc R U . . .
H44B H -0.044800 0.360357 0.975260 0.037 Uiso 1 1 calc R U . . .
H44C H -0.036872 0.309420 0.902789 0.037 Uiso 1 1 calc R U . . .
C43 C -0.06757(10) 0.47005(5) 0.88493(6) 0.0245(2) Uani 1 1 d . . . . .
H43A H -0.027905 0.505152 0.858701 0.037 Uiso 1 1 calc R U . . .
H43B H -0.061202 0.477164 0.943918 0.037 Uiso 1 1 calc R U . . .
H43C H -0.149368 0.469431 0.863914 0.037 Uiso 1 1 calc R U . . .
C29 C 0.36999(8) 0.47713(4) 0.90219(5) 0.01318(16) Uani 1 1 d . . . . .
H29A H 0.432847 0.459404 0.940575 0.016 Uiso 1 1 calc R U . . .
H29B H 0.393786 0.521121 0.886372 0.016 Uiso 1 1 calc R U . . .
C30 C 0.26147(8) 0.48332(5) 0.94686(5) 0.01710(18) Uani 1 1 d . . . . .
H30A H 0.201481 0.506277 0.912246 0.026 Uiso 1 1 calc R U . . .
H30B H 0.279647 0.507665 0.997468 0.026 Uiso 1 1 calc R U . . .
H30C H 0.233492 0.439982 0.959591 0.026 Uiso 1 1 calc R U . . .
C7 C 0.10223(8) 0.64339(4) 0.83210(5) 0.01588(17) Uani 1 1 d . . . . .
H7A H 0.078162 0.599933 0.849713 0.019 Uiso 1 1 calc R U . . .
H7B H 0.162524 0.659461 0.873688 0.019 Uiso 1 1 calc R U . . .
C8 C -0.00164(9) 0.68869(5) 0.83021(7) 0.0240(2) Uani 1 1 d . . . . .
H8A H 0.020953 0.732115 0.813431 0.036 Uiso 1 1 calc R U . . .
H8B H -0.028879 0.690939 0.884589 0.036 Uiso 1 1 calc R U . . .
H8C H -0.063817 0.672155 0.791393 0.036 Uiso 1 1 calc R U . . .
C16 C 0.56702(8) 0.60061(4) 0.72177(5) 0.01408(16) Uani 1 1 d . . . . .
C15 C 0.67761(8) 0.59491(5) 0.76220(6) 0.01792(18) Uani 1 1 d . . . . .
H15 H 0.738786 0.579162 0.733213 0.021 Uiso 1 1 calc R U . . .
C17 C 0.55192(9) 0.58310(5) 0.63146(5) 0.01707(18) Uani 1 1 d . . . . .
H17 H 0.467314 0.583401 0.613186 0.020 Uiso 1 1 calc R U . . .
C18 C 0.61119(10) 0.63443(5) 0.58209(6) 0.0242(2) Uani 1 1 d . . . . .
H18A H 0.578645 0.677265 0.591952 0.036 Uiso 1 1 calc R U . . .
H18B H 0.598296 0.624050 0.523975 0.036 Uiso 1 1 calc R U . . .
H18C H 0.694441 0.634709 0.598860 0.036 Uiso 1 1 calc R U . . .
C19 C 0.60038(10) 0.51614(5) 0.61225(6) 0.0228(2) Uani 1 1 d . . . . .
H19A H 0.682959 0.514463 0.631023 0.034 Uiso 1 1 calc R U . . .
H19B H 0.589987 0.508641 0.553356 0.034 Uiso 1 1 calc R U . . .
H19C H 0.559152 0.482578 0.640097 0.034 Uiso 1 1 calc R U . . .
C22 C 0.38732(9) 0.65151(5) 0.97126(5) 0.01886(19) Uani 1 1 d . . . . .
H22A H 0.350721 0.609503 0.958056 0.028 Uiso 1 1 calc R U . . .
H22B H 0.334083 0.678931 0.998775 0.028 Uiso 1 1 calc R U . . .
H22C H 0.458464 0.644829 1.007181 0.028 Uiso 1 1 calc R U . . .

loop_
_atom_site_aniso_label
_atom_site_aniso_U_11
_atom_site_aniso_U_22
_atom_site_aniso_U_33
_atom_site_aniso_U_23
_atom_site_aniso_U_13
_atom_site_aniso_U_12
Cl1 0.01718(10) 0.01396(10) 0.01125(9) -0.00104(7) 0.00241(7) -0.00267(8)
N1 0.0098(3) 0.0102(3) 0.0106(3) 0.0001(2) 0.0014(2) 0.0006(3)
N2 0.0116(3) 0.0114(3) 0.0127(3) 0.0026(2) -0.0007(2) -0.0019(3)
C40 0.0289(5) 0.0219(5) 0.0132(4) 0.0003(3) -0.0023(4) -0.0057(4)
C39 0.0203(5) 0.0150(4) 0.0125(3) -0.0022(3) 0.0025(3) -0.0039(3)
C38 0.0150(4) 0.0118(4) 0.0144(4) -0.0013(3) -0.0002(3) -0.0014(3)
C33 0.0092(4) 0.0096(4) 0.0146(3) -0.0008(3) -0.0001(3) -0.0009(3)
C23 0.0099(4) 0.0117(4) 0.0088(3) -0.0013(3) 0.0030(3) 0.0006(3)
B6 0.0118(4) 0.0099(4) 0.0114(4) 0.0007(3) 0.0003(3) 0.0004(3)
C4 0.0112(4) 0.0102(4) 0.0109(3) 0.0009(3) 0.0001(3) -0.0004(3)
C11 0.0122(4) 0.0107(4) 0.0128(3) 0.0010(3) 0.0007(3) -0.0023(3)
C12 0.0131(4) 0.0132(4) 0.0134(3) -0.0004(3) 0.0004(3) -0.0018(3)
C20 0.0153(4) 0.0143(4) 0.0139(4) -0.0023(3) 0.0009(3) -0.0010(3)
C21 0.0241(5) 0.0182(5) 0.0215(4) -0.0064(3) 0.0035(4) -0.0038(4)
C14 0.0123(4) 0.0229(5) 0.0223(4) 0.0003(4) -0.0018(3) -0.0009(4)
C13 0.0155(4) 0.0208(5) 0.0155(4) -0.0014(3) -0.0014(3) -0.0017(4)
C6 0.0176(4) 0.0115(4) 0.0145(4) 0.0036(3) -0.0019(3) -0.0023(3)
C9 0.0248(5) 0.0201(5) 0.0144(4) 0.0050(3) -0.0021(3) -0.0026(4)
C10 0.0229(5) 0.0141(4) 0.0226(4) 0.0047(3) -0.0010(4) -0.0052(4)
C5 0.0171(4) 0.0106(4) 0.0186(4) 0.0016(3) -0.0029(3) 0.0008(3)
C3 0.0131(4) 0.0093(4) 0.0147(3) 0.0002(3) -0.0009(3) 0.0013(3)
C2 0.0133(4) 0.0129(4) 0.0181(4) 0.0008(3) -0.0040(3) 0.0013(3)
C1 0.0121(4) 0.0116(4) 0.0155(4) 0.0001(3) -0.0014(3) -0.0005(3)
C24 0.0097(4) 0.0098(4) 0.0126(3) 0.0005(3) -0.0005(3) 0.0007(3)
C27 0.0110(4) 0.0136(4) 0.0181(4) 0.0008(3) 0.0023(3) 0.0004(3)
C28 0.0110(4) 0.0210(5) 0.0270(4) 0.0035(4) 0.0004(3) 0.0019(4)
C25 0.0141(4) 0.0112(4) 0.0162(4) 0.0026(3) -0.0013(3) 0.0010(3)
C26 0.0123(4) 0.0094(4) 0.0162(4) 0.0017(3) 0.0005(3) 0.0013(3)
C31 0.0231(5) 0.0159(4) 0.0208(4) -0.0039(3) -0.0006(4) 0.0062(4)
C32 0.0179(5) 0.0156(4) 0.0295(5) 0.0095(4) 0.0013(4) -0.0016(4)
C34 0.0120(4) 0.0124(4) 0.0164(4) -0.0014(3) 0.0020(3) -0.0009(3)
C35 0.0116(4) 0.0196(5) 0.0244(4) -0.0034(3) 0.0025(3) -0.0005(3)
C36 0.0129(4) 0.0234(5) 0.0278(5) -0.0037(4) -0.0044(4) -0.0028(4)
C37 0.0190(5) 0.0216(5) 0.0179(4) -0.0033(3) -0.0038(3) -0.0032(4)
C41 0.0324(6) 0.0190(5) 0.0181(4) -0.0061(3) 0.0091(4) -0.0067(4)
C42 0.0141(4) 0.0220(5) 0.0158(4) -0.0028(3) 0.0052(3) -0.0036(3)
C44 0.0222(5) 0.0319(6) 0.0211(4) 0.0018(4) 0.0084(4) -0.0065(4)
C43 0.0241(5) 0.0254(5) 0.0258(5) -0.0094(4) 0.0120(4) -0.0042(4)
C29 0.0130(4) 0.0131(4) 0.0129(3) 0.0000(3) -0.0017(3) 0.0005(3)
C30 0.0184(4) 0.0191(4) 0.0138(4) -0.0017(3) 0.0020(3) -0.0006(4)
C7 0.0154(4) 0.0136(4) 0.0187(4) -0.0020(3) 0.0020(3) 0.0024(3)
C8 0.0197(5) 0.0212(5) 0.0317(5) -0.0019(4) 0.0056(4) 0.0065(4)
C16 0.0150(4) 0.0126(4) 0.0149(4) 0.0003(3) 0.0032(3) -0.0028(3)
C15 0.0137(4) 0.0191(5) 0.0215(4) -0.0009(3) 0.0044(3) -0.0009(3)
C17 0.0182(4) 0.0196(4) 0.0142(4) -0.0008(3) 0.0053(3) -0.0035(4)
C18 0.0281(6) 0.0261(5) 0.0198(4) 0.0022(4) 0.0096(4) -0.0050(4)
C19 0.0269(5) 0.0221(5) 0.0211(4) -0.0042(4) 0.0107(4) -0.0034(4)
C22 0.0223(5) 0.0203(5) 0.0143(4) -0.0018(3) 0.0031(3) -0.0005(4)

_geom_special_details            
;
 All esds (except the esd in the dihedral angle between two l.s. planes)
 are estimated using the full covariance matrix.  The cell esds are taken
 into account individually in the estimation of esds in distances, angles
 and torsion angles; correlations between esds in cell parameters are only
 used when they are defined by crystal symmetry.  An approximate (isotropic)
 treatment of cell esds is used for estimating esds involving l.s. planes.
;
loop_
_geom_bond_atom_site_label_1
_geom_bond_atom_site_label_2
_geom_bond_distance
_geom_bond_site_symmetry_2
_geom_bond_publ_flag
Cl1 B6 1.9237(9) . ?
N1 C33 1.4769(11) . ?
N1 C23 1.3168(11) . ?
N1 C26 1.5382(11) . ?
N2 C4 1.5043(11) . ?
N2 C11 1.4341(11) . ?
N2 C6 1.4927(11) . ?
C40 H40A 0.9800 . ?
C40 H40B 0.9800 . ?
C40 H40C 0.9800 . ?
C40 C39 1.5406(13) . ?
C39 H39 1.0000 . ?
C39 C38 1.5253(12) . ?
C39 C41 1.5391(13) . ?
C38 C33 1.4137(11) . ?
C38 C37 1.3979(13) . ?
C33 C34 1.4174(12) . ?
C23 B6 1.6671(13) . ?
C23 C24 1.5360(12) . ?
B6 C4 1.6942(13) . ?
B6 C1 1.6225(13) . ?
C4 H4 1.0000 . ?
C4 C3 1.5703(12) . ?
C11 C12 1.4270(11) . ?
C11 C16 1.4234(12) . ?
C12 C20 1.5254(12) . ?
C12 C13 1.3943(13) . ?
C20 H20 1.0000 . ?
C20 C21 1.5396(13) . ?
C20 C22 1.5335(12) . ?
C21 H21A 0.9800 . ?
C21 H21B 0.9800 . ?
C21 H21C 0.9800 . ?
C14 H14 0.9500 . ?
C14 C13 1.3846(13) . ?
C14 C15 1.3863(13) . ?
C13 H13 0.9500 . ?
C6 C9 1.5473(12) . ?
C6 C10 1.5273(13) . ?
C6 C5 1.5414(13) . ?
C9 H9A 0.9800 . ?
C9 H9B 0.9800 . ?
C9 H9C 0.9800 . ?
C10 H10A 0.9800 . ?
C10 H10B 0.9800 . ?
C10 H10C 0.9800 . ?
C5 H5A 0.9900 . ?
C5 H5B 0.9900 . ?
C5 C3 1.5306(12) . ?
C3 C2 1.5393(12) . ?
C3 C7 1.5416(12) . ?
C2 H2A 0.9900 . ?
C2 H2B 0.9900 . ?
C2 C1 1.5256(13) . ?
C1 H1A 0.9900 . ?
C1 H1B 0.9900 . ?
C24 C27 1.5440(12) . ?
C24 C25 1.5408(12) . ?
C24 C29 1.5488(12) . ?
C27 H27A 0.9900 . ?
C27 H27B 0.9900 . ?
C27 C28 1.5261(13) . ?
C28 H28A 0.9800 . ?
C28 H28B 0.9800 . ?
C28 H28C 0.9800 . ?
C25 H25A 0.9900 . ?
C25 H25B 0.9900 . ?
C25 C26 1.5218(13) . ?
C26 C31 1.5257(12) . ?
C26 C32 1.5226(12) . ?
C31 H31A 0.9800 . ?
C31 H31B 0.9800 . ?
C31 H31C 0.9800 . ?
C32 H32A 0.9800 . ?
C32 H32B 0.9800 . ?
C32 H32C 0.9800 . ?
C34 C35 1.3909(13) . ?
C34 C42 1.5287(12) . ?
C35 H35 0.9500 . ?
C35 C36 1.3817(13) . ?
C36 H36 0.9500 . ?
C36 C37 1.3766(14) . ?
C37 H37 0.9500 . ?
C41 H41A 0.9800 . ?
C41 H41B 0.9800 . ?
C41 H41C 0.9800 . ?
C42 H42 1.0000 . ?
C42 C44 1.5396(13) . ?
C42 C43 1.5395(14) . ?
C44 H44A 0.9800 . ?
C44 H44B 0.9800 . ?
C44 H44C 0.9800 . ?
C43 H43A 0.9800 . ?
C43 H43B 0.9800 . ?
C43 H43C 0.9800 . ?
C29 H29A 0.9900 . ?
C29 H29B 0.9900 . ?
C29 C30 1.5236(12) . ?
C30 H30A 0.9800 . ?
C30 H30B 0.9800 . ?
C30 H30C 0.9800 . ?
C7 H7A 0.9900 . ?
C7 H7B 0.9900 . ?
C7 C8 1.5232(14) . ?
C8 H8A 0.9800 . ?
C8 H8B 0.9800 . ?
C8 H8C 0.9800 . ?
C16 C15 1.3949(13) . ?
C16 C17 1.5270(12) . ?
C15 H15 0.9500 . ?
C17 H17 1.0000 . ?
C17 C18 1.5369(13) . ?
C17 C19 1.5348(14) . ?
C18 H18A 0.9800 . ?
C18 H18B 0.9800 . ?
C18 H18C 0.9800 . ?
C19 H19A 0.9800 . ?
C19 H19B 0.9800 . ?
C19 H19C 0.9800 . ?
C22 H22A 0.9800 . ?
C22 H22B 0.9800 . ?
C22 H22C 0.9800 . ?

loop_
_geom_angle_atom_site_label_1
_geom_angle_atom_site_label_2
_geom_angle_atom_site_label_3
_geom_angle
_geom_angle_site_symmetry_1
_geom_angle_site_symmetry_3
_geom_angle_publ_flag
C33 N1 C26 117.38(7) . . ?
C23 N1 C33 128.15(7) . . ?
C23 N1 C26 114.46(7) . . ?
C11 N2 C4 119.71(6) . . ?
C11 N2 C6 120.67(7) . . ?
C6 N2 C4 110.85(7) . . ?
H40A C40 H40B 109.5 . . ?
H40A C40 H40C 109.5 . . ?
H40B C40 H40C 109.5 . . ?
C39 C40 H40A 109.5 . . ?
C39 C40 H40B 109.5 . . ?
C39 C40 H40C 109.5 . . ?
C40 C39 H39 108.8 . . ?
C38 C39 C40 110.06(8) . . ?
C38 C39 H39 108.8 . . ?
C38 C39 C41 112.54(8) . . ?
C41 C39 C40 107.80(7) . . ?
C41 C39 H39 108.8 . . ?
C33 C38 C39 126.74(8) . . ?
C37 C38 C39 115.70(8) . . ?
C37 C38 C33 117.46(8) . . ?
C38 C33 N1 121.78(7) . . ?
C38 C33 C34 120.97(8) . . ?
C34 C33 N1 117.15(7) . . ?
N1 C23 B6 125.56(7) . . ?
N1 C23 C24 109.13(7) . . ?
C24 C23 B6 124.94(7) . . ?
C23 B6 Cl1 98.54(5) . . ?
C23 B6 C4 121.72(7) . . ?
C4 B6 Cl1 108.10(6) . . ?
C1 B6 Cl1 110.87(6) . . ?
C1 B6 C23 114.33(7) . . ?
C1 B6 C4 103.10(7) . . ?
N2 C4 B6 120.30(7) . . ?
N2 C4 H4 108.8 . . ?
N2 C4 C3 105.32(6) . . ?
B6 C4 H4 108.8 . . ?
C3 C4 B6 104.29(7) . . ?
C3 C4 H4 108.8 . . ?
C12 C11 N2 122.38(8) . . ?
C16 C11 N2 119.57(7) . . ?
C16 C11 C12 118.04(8) . . ?
C11 C12 C20 123.15(8) . . ?
C13 C12 C11 119.67(8) . . ?
C13 C12 C20 116.98(7) . . ?
C12 C20 H20 108.0 . . ?
C12 C20 C21 110.74(8) . . ?
C12 C20 C22 113.54(8) . . ?
C21 C20 H20 108.0 . . ?
C22 C20 H20 108.0 . . ?
C22 C20 C21 108.26(7) . . ?
C20 C21 H21A 109.5 . . ?
C20 C21 H21B 109.5 . . ?
C20 C21 H21C 109.5 . . ?
H21A C21 H21B 109.5 . . ?
H21A C21 H21C 109.5 . . ?
H21B C21 H21C 109.5 . . ?
C13 C14 H14 120.6 . . ?
C13 C14 C15 118.83(9) . . ?
C15 C14 H14 120.6 . . ?
C12 C13 H13 119.2 . . ?
C14 C13 C12 121.69(8) . . ?
C14 C13 H13 119.2 . . ?
N2 C6 C9 110.83(7) . . ?
N2 C6 C10 113.55(8) . . ?
N2 C6 C5 103.87(7) . . ?
C10 C6 C9 106.82(7) . . ?
C10 C6 C5 109.92(8) . . ?
C5 C6 C9 111.96(8) . . ?
C6 C9 H9A 109.5 . . ?
C6 C9 H9B 109.5 . . ?
C6 C9 H9C 109.5 . . ?
H9A C9 H9B 109.5 . . ?
H9A C9 H9C 109.5 . . ?
H9B C9 H9C 109.5 . . ?
C6 C10 H10A 109.5 . . ?
C6 C10 H10B 109.5 . . ?
C6 C10 H10C 109.5 . . ?
H10A C10 H10B 109.5 . . ?
H10A C10 H10C 109.5 . . ?
H10B C10 H10C 109.5 . . ?
C6 C5 H5A 110.4 . . ?
C6 C5 H5B 110.4 . . ?
H5A C5 H5B 108.6 . . ?
C3 C5 C6 106.60(7) . . ?
C3 C5 H5A 110.4 . . ?
C3 C5 H5B 110.4 . . ?
C5 C3 C4 105.49(7) . . ?
C5 C3 C2 111.50(7) . . ?
C5 C3 C7 112.33(7) . . ?
C2 C3 C4 106.48(7) . . ?
C2 C3 C7 110.73(7) . . ?
C7 C3 C4 110.02(7) . . ?
C3 C2 H2A 110.4 . . ?
C3 C2 H2B 110.4 . . ?
H2A C2 H2B 108.6 . . ?
C1 C2 C3 106.40(7) . . ?
C1 C2 H2A 110.4 . . ?
C1 C2 H2B 110.4 . . ?
B6 C1 H1A 111.0 . . ?
B6 C1 H1B 111.0 . . ?
C2 C1 B6 104.02(7) . . ?
C2 C1 H1A 111.0 . . ?
C2 C1 H1B 111.0 . . ?
H1A C1 H1B 109.0 . . ?
C23 C24 C27 109.53(6) . . ?
C23 C24 C25 104.46(7) . . ?
C23 C24 C29 111.64(7) . . ?
C27 C24 C29 109.02(7) . . ?
C25 C24 C27 112.33(7) . . ?
C25 C24 C29 109.84(7) . . ?
C24 C27 H27A 108.6 . . ?
C24 C27 H27B 108.6 . . ?
H27A C27 H27B 107.5 . . ?
C28 C27 C24 114.81(7) . . ?
C28 C27 H27A 108.6 . . ?
C28 C27 H27B 108.6 . . ?
C27 C28 H28A 109.5 . . ?
C27 C28 H28B 109.5 . . ?
C27 C28 H28C 109.5 . . ?
H28A C28 H28B 109.5 . . ?
H28A C28 H28C 109.5 . . ?
H28B C28 H28C 109.5 . . ?
C24 C25 H25A 110.2 . . ?
C24 C25 H25B 110.2 . . ?
H25A C25 H25B 108.5 . . ?
C26 C25 C24 107.39(7) . . ?
C26 C25 H25A 110.2 . . ?
C26 C25 H25B 110.2 . . ?
C25 C26 N1 101.29(7) . . ?
C25 C26 C31 112.50(8) . . ?
C25 C26 C32 112.07(7) . . ?
C31 C26 N1 108.59(7) . . ?
C32 C26 N1 113.54(7) . . ?
C32 C26 C31 108.73(8) . . ?
C26 C31 H31A 109.5 . . ?
C26 C31 H31B 109.5 . . ?
C26 C31 H31C 109.5 . . ?
H31A C31 H31B 109.5 . . ?
H31A C31 H31C 109.5 . . ?
H31B C31 H31C 109.5 . . ?
C26 C32 H32A 109.5 . . ?
C26 C32 H32B 109.5 . . ?
C26 C32 H32C 109.5 . . ?
H32A C32 H32B 109.5 . . ?
H32A C32 H32C 109.5 . . ?
H32B C32 H32C 109.5 . . ?
C33 C34 C42 125.61(8) . . ?
C35 C34 C33 118.07(8) . . ?
C35 C34 C42 116.30(8) . . ?
C34 C35 H35 119.0 . . ?
C36 C35 C34 121.91(9) . . ?
C36 C35 H35 119.0 . . ?
C35 C36 H36 120.4 . . ?
C37 C36 C35 119.16(9) . . ?
C37 C36 H36 120.4 . . ?
C38 C37 H37 118.8 . . ?
C36 C37 C38 122.42(9) . . ?
C36 C37 H37 118.8 . . ?
C39 C41 H41A 109.5 . . ?
C39 C41 H41B 109.5 . . ?
C39 C41 H41C 109.5 . . ?
H41A C41 H41B 109.5 . . ?
H41A C41 H41C 109.5 . . ?
H41B C41 H41C 109.5 . . ?
C34 C42 H42 108.4 . . ?
C34 C42 C44 112.18(8) . . ?
C34 C42 C43 111.49(8) . . ?
C44 C42 H42 108.4 . . ?
C43 C42 H42 108.4 . . ?
C43 C42 C44 107.76(8) . . ?
C42 C44 H44A 109.5 . . ?
C42 C44 H44B 109.5 . . ?
C42 C44 H44C 109.5 . . ?
H44A C44 H44B 109.5 . . ?
H44A C44 H44C 109.5 . . ?
H44B C44 H44C 109.5 . . ?
C42 C43 H43A 109.5 . . ?
C42 C43 H43B 109.5 . . ?
C42 C43 H43C 109.5 . . ?
H43A C43 H43B 109.5 . . ?
H43A C43 H43C 109.5 . . ?
H43B C43 H43C 109.5 . . ?
C24 C29 H29A 108.4 . . ?
C24 C29 H29B 108.4 . . ?
H29A C29 H29B 107.4 . . ?
C30 C29 C24 115.71(7) . . ?
C30 C29 H29A 108.4 . . ?
C30 C29 H29B 108.4 . . ?
C29 C30 H30A 109.5 . . ?
C29 C30 H30B 109.5 . . ?
C29 C30 H30C 109.5 . . ?
H30A C30 H30B 109.5 . . ?
H30A C30 H30C 109.5 . . ?
H30B C30 H30C 109.5 . . ?
C3 C7 H7A 108.4 . . ?
C3 C7 H7B 108.4 . . ?
H7A C7 H7B 107.5 . . ?
C8 C7 C3 115.44(8) . . ?
C8 C7 H7A 108.4 . . ?
C8 C7 H7B 108.4 . . ?
C7 C8 H8A 109.5 . . ?
C7 C8 H8B 109.5 . . ?
C7 C8 H8C 109.5 . . ?
H8A C8 H8B 109.5 . . ?
H8A C8 H8C 109.5 . . ?
H8B C8 H8C 109.5 . . ?
C11 C16 C17 122.77(8) . . ?
C15 C16 C11 119.62(8) . . ?
C15 C16 C17 117.56(8) . . ?
C14 C15 C16 121.81(9) . . ?
C14 C15 H15 119.1 . . ?
C16 C15 H15 119.1 . . ?
C16 C17 H17 108.2 . . ?
C16 C17 C18 109.78(8) . . ?
C16 C17 C19 113.79(8) . . ?
C18 C17 H17 108.2 . . ?
C19 C17 H17 108.2 . . ?
C19 C17 C18 108.57(8) . . ?
C17 C18 H18A 109.5 . . ?
C17 C18 H18B 109.5 . . ?
C17 C18 H18C 109.5 . . ?
H18A C18 H18B 109.5 . . ?
H18A C18 H18C 109.5 . . ?
H18B C18 H18C 109.5 . . ?
C17 C19 H19A 109.5 . . ?
C17 C19 H19B 109.5 . . ?
C17 C19 H19C 109.5 . . ?
H19A C19 H19B 109.5 . . ?
H19A C19 H19C 109.5 . . ?
H19B C19 H19C 109.5 . . ?
C20 C22 H22A 109.5 . . ?
C20 C22 H22B 109.5 . . ?
C20 C22 H22C 109.5 . . ?
H22A C22 H22B 109.5 . . ?
H22A C22 H22C 109.5 . . ?
H22B C22 H22C 109.5 . . ?

loop_
_geom_torsion_atom_site_label_1
_geom_torsion_atom_site_label_2
_geom_torsion_atom_site_label_3
_geom_torsion_atom_site_label_4
_geom_torsion
_geom_torsion_site_symmetry_1
_geom_torsion_site_symmetry_2
_geom_torsion_site_symmetry_3
_geom_torsion_site_symmetry_4
_geom_torsion_publ_flag
Cl1 B6 C4 N2 -5.38(9) . . . . ?
Cl1 B6 C4 C3 112.31(6) . . . . ?
Cl1 B6 C1 C2 -88.49(7) . . . . ?
N1 C33 C34 C35 -176.49(8) . . . . ?
N1 C33 C34 C42 4.81(13) . . . . ?
N1 C23 B6 Cl1 -86.71(8) . . . . ?
N1 C23 B6 C4 155.76(8) . . . . ?
N1 C23 B6 C1 30.89(11) . . . . ?
N1 C23 C24 C27 117.75(7) . . . . ?
N1 C23 C24 C25 -2.77(8) . . . . ?
N1 C23 C24 C29 -121.41(7) . . . . ?
N2 C4 C3 C5 -9.54(8) . . . . ?
N2 C4 C3 C2 109.06(7) . . . . ?
N2 C4 C3 C7 -130.90(7) . . . . ?
N2 C11 C12 C20 -12.42(13) . . . . ?
N2 C11 C12 C13 172.97(8) . . . . ?
N2 C11 C16 C15 -175.05(8) . . . . ?
N2 C11 C16 C17 7.57(13) . . . . ?
N2 C6 C5 C3 -28.57(9) . . . . ?
C40 C39 C38 C33 -117.85(10) . . . . ?
C40 C39 C38 C37 58.53(11) . . . . ?
C39 C38 C33 N1 -7.05(13) . . . . ?
C39 C38 C33 C34 176.71(8) . . . . ?
C39 C38 C37 C36 -177.04(9) . . . . ?
C38 C33 C34 C35 -0.08(13) . . . . ?
C38 C33 C34 C42 -178.78(8) . . . . ?
C33 N1 C23 B6 -14.37(12) . . . . ?
C33 N1 C23 C24 172.32(7) . . . . ?
C33 N1 C26 C25 -164.25(7) . . . . ?
C33 N1 C26 C31 77.15(9) . . . . ?
C33 N1 C26 C32 -43.92(10) . . . . ?
C33 C38 C37 C36 -0.31(14) . . . . ?
C33 C34 C35 C36 -0.33(14) . . . . ?
C33 C34 C42 C44 -126.29(10) . . . . ?
C33 C34 C42 C43 112.75(10) . . . . ?
C23 N1 C33 C38 89.96(11) . . . . ?
C23 N1 C33 C34 -93.67(10) . . . . ?
C23 N1 C26 C25 17.07(8) . . . . ?
C23 N1 C26 C31 -101.54(8) . . . . ?
C23 N1 C26 C32 137.40(8) . . . . ?
C23 B6 C4 N2 107.31(9) . . . . ?
C23 B6 C4 C3 -135.00(8) . . . . ?
C23 B6 C1 C2 161.21(7) . . . . ?
C23 C24 C27 C28 174.73(7) . . . . ?
C23 C24 C25 C26 13.29(8) . . . . ?
C23 C24 C29 C30 45.01(10) . . . . ?
B6 C23 C24 C27 -55.61(10) . . . . ?
B6 C23 C24 C25 -176.13(7) . . . . ?
B6 C23 C24 C29 65.23(10) . . . . ?
B6 C4 C3 C5 -137.10(7) . . . . ?
B6 C4 C3 C2 -18.51(8) . . . . ?
B6 C4 C3 C7 101.53(8) . . . . ?
C4 N2 C11 C12 -57.32(11) . . . . ?
C4 N2 C11 C16 122.26(9) . . . . ?
C4 N2 C6 C9 -97.36(8) . . . . ?
C4 N2 C6 C10 142.41(7) . . . . ?
C4 N2 C6 C5 23.04(9) . . . . ?
C4 B6 C1 C2 26.98(8) . . . . ?
C4 C3 C2 C1 37.54(9) . . . . ?
C4 C3 C7 C8 178.21(8) . . . . ?
C11 N2 C4 B6 -103.71(9) . . . . ?
C11 N2 C4 C3 139.12(7) . . . . ?
C11 N2 C6 C9 115.24(9) . . . . ?
C11 N2 C6 C10 -4.99(11) . . . . ?
C11 N2 C6 C5 -124.36(8) . . . . ?
C11 C12 C20 C21 -117.18(9) . . . . ?
C11 C12 C20 C22 120.78(9) . . . . ?
C11 C12 C13 C14 3.83(14) . . . . ?
C11 C16 C15 C14 0.43(14) . . . . ?
C11 C16 C17 C18 107.27(10) . . . . ?
C11 C16 C17 C19 -130.84(9) . . . . ?
C12 C11 C16 C15 4.55(13) . . . . ?
C12 C11 C16 C17 -172.83(8) . . . . ?
C20 C12 C13 C14 -171.11(9) . . . . ?
C13 C12 C20 C21 57.57(10) . . . . ?
C13 C12 C20 C22 -64.47(11) . . . . ?
C13 C14 C15 C16 -3.38(15) . . . . ?
C6 N2 C4 B6 108.54(8) . . . . ?
C6 N2 C4 C3 -8.63(8) . . . . ?
C6 N2 C11 C12 87.25(10) . . . . ?
C6 N2 C11 C16 -93.17(10) . . . . ?
C6 C5 C3 C4 23.63(8) . . . . ?
C6 C5 C3 C2 -91.55(8) . . . . ?
C6 C5 C3 C7 143.48(7) . . . . ?
C9 C6 C5 C3 91.06(8) . . . . ?
C10 C6 C5 C3 -150.38(7) . . . . ?
C5 C3 C2 C1 152.11(7) . . . . ?
C5 C3 C7 C8 61.03(11) . . . . ?
C3 C2 C1 B6 -40.27(8) . . . . ?
C2 C3 C7 C8 -64.36(10) . . . . ?
C1 B6 C4 N2 -122.82(8) . . . . ?
C1 B6 C4 C3 -5.13(8) . . . . ?
C24 C23 B6 Cl1 85.58(8) . . . . ?
C24 C23 B6 C4 -31.95(11) . . . . ?
C24 C23 B6 C1 -156.82(7) . . . . ?
C24 C25 C26 N1 -17.39(8) . . . . ?
C24 C25 C26 C31 98.37(8) . . . . ?
C24 C25 C26 C32 -138.75(8) . . . . ?
C27 C24 C25 C26 -105.34(8) . . . . ?
C27 C24 C29 C30 166.15(7) . . . . ?
C25 C24 C27 C28 -69.67(10) . . . . ?
C25 C24 C29 C30 -70.37(9) . . . . ?
C26 N1 C33 C38 -88.52(9) . . . . ?
C26 N1 C33 C34 87.85(9) . . . . ?
C26 N1 C23 B6 164.15(7) . . . . ?
C26 N1 C23 C24 -9.17(9) . . . . ?
C34 C35 C36 C37 0.42(16) . . . . ?
C35 C34 C42 C44 54.99(12) . . . . ?
C35 C34 C42 C43 -65.97(11) . . . . ?
C35 C36 C37 C38 -0.09(16) . . . . ?
C37 C38 C33 N1 176.63(8) . . . . ?
C37 C38 C33 C34 0.39(13) . . . . ?
C41 C39 C38 C33 121.89(10) . . . . ?
C41 C39 C38 C37 -61.72(11) . . . . ?
C42 C34 C35 C36 178.49(9) . . . . ?
C29 C24 C27 C28 52.31(10) . . . . ?
C29 C24 C25 C26 133.15(7) . . . . ?
C7 C3 C2 C1 -82.04(9) . . . . ?
C16 C11 C12 C20 167.99(8) . . . . ?
C16 C11 C12 C13 -6.62(13) . . . . ?
C15 C14 C13 C12 1.22(15) . . . . ?
C15 C16 C17 C18 -70.16(11) . . . . ?
C15 C16 C17 C19 51.74(11) . . . . ?
C17 C16 C15 C14 177.94(9) . . . . ?

_shelx_res_file                  
;
TITL mo_P8_23088_0m_a.res in P2(1)/c
    mo_p8_23088_0m_a.res
    created by SHELXL-2016/6 at 21:30:15 on 12-Jul-2023
CELL 0.71073 11.6102 20.6129 16.4977 90 95.399 90
ZERR 4 0.0004 0.0008 0.0005 0 0.001 0
LATT 1
SYMM -X,0.5+Y,0.5-Z
SFAC C H B Cl N
UNIT 176 280 4 4 8

L.S. 20
PLAN  12 0 0
SIZE 0.054 0.028 0.036
TEMP -173.15
CONF
HTAB
BOND $H
MORE -1
fmap 2
acta
REM <olex2.extras>
REM <HklSrc "%.\\mo_P8_23088_0m_a.hkl">
REM </olex2.extras>

WGHT    0.061400    0.363100
FVAR       0.32855
CL1   4    0.290063    0.501385    0.625991    11.00000    0.01718    0.01396 =
         0.01125   -0.00104    0.00241   -0.00267
N1    5    0.184440    0.394561    0.762248    11.00000    0.00984    0.01022 =
         0.01059    0.00008    0.00138    0.00059
N2    5    0.359445    0.625558    0.724793    11.00000    0.01163    0.01136 =
         0.01268    0.00256   -0.00071   -0.00187
C40   1    0.098908    0.424509    0.511166    11.00000    0.02892    0.02190 =
         0.01323    0.00031   -0.00228   -0.00575
AFIX 137
H40A  2    0.026294    0.412883    0.479352    11.00000   -1.50000
H40B  2    0.160958    0.427438    0.474960    11.00000   -1.50000
H40C  2    0.089947    0.466489    0.537739    11.00000   -1.50000
AFIX   0
C39   1    0.129603    0.372187    0.576322    11.00000    0.02033    0.01496 =
         0.01254   -0.00217    0.00245   -0.00385
AFIX  13
H39   2    0.208167    0.381693    0.603955    11.00000   -1.20000
AFIX   0
C38   1    0.042125    0.373276    0.639737    11.00000    0.01502    0.01176 =
         0.01438   -0.00135   -0.00020   -0.00137
C33   1    0.065196    0.386709    0.723728    11.00000    0.00920    0.00965 =
         0.01463   -0.00085   -0.00014   -0.00086
C23   1    0.246088    0.448143    0.771183    11.00000    0.00988    0.01166 =
         0.00877   -0.00133    0.00299    0.00058
B6    3    0.215281    0.518040    0.723109    11.00000    0.01176    0.00992 =
         0.01143    0.00068    0.00031    0.00038
C4    1    0.264459    0.589967    0.762181    11.00000    0.01120    0.01025 =
         0.01093    0.00090    0.00014   -0.00044
AFIX  13
H4    2    0.287309    0.584391    0.821740    11.00000   -1.20000
AFIX   0
C11   1    0.474811    0.624568    0.764392    11.00000    0.01217    0.01070 =
         0.01279    0.00098    0.00067   -0.00228
C12   1    0.501423    0.646500    0.846051    11.00000    0.01309    0.01323 =
         0.01338   -0.00036    0.00036   -0.00180
C20   1    0.416570    0.684801    0.892633    11.00000    0.01530    0.01426 =
         0.01391   -0.00235    0.00090   -0.00096
AFIX  13
H20   2    0.343130    0.690053    0.856408    11.00000   -1.20000
AFIX   0
C21   1    0.464377    0.752888    0.914504    11.00000    0.02405    0.01823 =
         0.02155   -0.00641    0.00351   -0.00380
AFIX 137
H21A  2    0.532089    0.749087    0.954420    11.00000   -1.50000
H21B  2    0.404635    0.778681    0.937715    11.00000   -1.50000
H21C  2    0.486838    0.774235    0.865300    11.00000   -1.50000
AFIX   0
C14   1    0.700690    0.611610    0.843499    11.00000    0.01226    0.02288 =
         0.02230    0.00027   -0.00178   -0.00092
AFIX  43
H14   2    0.775599    0.605221    0.870768    11.00000   -1.20000
AFIX   0
C13   1    0.612642    0.637762    0.884261    11.00000    0.01547    0.02083 =
         0.01554   -0.00145   -0.00144   -0.00173
AFIX  43
H13   2    0.628416    0.650067    0.939687    11.00000   -1.20000
AFIX   0
C6    1    0.313430    0.684665    0.680593    11.00000    0.01764    0.01148 =
         0.01454    0.00363   -0.00189   -0.00234
C9    1    0.288699    0.670919    0.588394    11.00000    0.02482    0.02009 =
         0.01438    0.00502   -0.00211   -0.00264
AFIX 137
H9A   2    0.361977    0.668195    0.563562    11.00000   -1.50000
H9B   2    0.241570    0.706089    0.562750    11.00000   -1.50000
H9C   2    0.246886    0.629765    0.580475    11.00000   -1.50000
AFIX   0
C10   1    0.395985    0.742469    0.689035    11.00000    0.02291    0.01406 =
         0.02260    0.00468   -0.00100   -0.00523
AFIX 137
H10A  2    0.410948    0.754196    0.746630    11.00000   -1.50000
H10B  2    0.360987    0.779430    0.658526    11.00000   -1.50000
H10C  2    0.468990    0.730872    0.667367    11.00000   -1.50000
AFIX   0
C5    1    0.202006    0.700476    0.720594    11.00000    0.01708    0.01057 =
         0.01860    0.00159   -0.00295    0.00083
AFIX  23
H5A   2    0.218908    0.730857    0.766657    11.00000   -1.20000
H5B   2    0.144020    0.720703    0.680536    11.00000   -1.20000
AFIX   0
C3    1    0.156429    0.636033    0.750805    11.00000    0.01313    0.00927 =
         0.01473    0.00021   -0.00087    0.00133
C2    1    0.070380    0.604138    0.686093    11.00000    0.01328    0.01291 =
         0.01808    0.00083   -0.00398    0.00131
AFIX  23
H2A   2   -0.009140    0.619885    0.691312    11.00000   -1.20000
H2B   2    0.091153    0.614503    0.630711    11.00000   -1.20000
AFIX   0
C1    1    0.078072    0.531199    0.701349    11.00000    0.01208    0.01165 =
         0.01554    0.00008   -0.00141   -0.00050
AFIX  23
H1A   2    0.048128    0.506673    0.652229    11.00000   -1.20000
H1B   2    0.033709    0.518629    0.747281    11.00000   -1.20000
AFIX   0
C24   1    0.358439    0.433919    0.825054    11.00000    0.00973    0.00985 =
         0.01259    0.00054   -0.00055    0.00071
C27   1    0.463272    0.446054    0.776006    11.00000    0.01105    0.01358 =
         0.01805    0.00078    0.00234    0.00038
AFIX  23
H27A  2    0.459746    0.414980    0.730083    11.00000   -1.20000
H27B  2    0.456768    0.490281    0.752626    11.00000   -1.20000
AFIX   0
C28   1    0.580983    0.439564    0.824913    11.00000    0.01104    0.02099 =
         0.02702    0.00347    0.00043    0.00193
AFIX 137
H28A  2    0.588524    0.472802    0.867557    11.00000   -1.50000
H28B  2    0.642385    0.445277    0.788643    11.00000   -1.50000
H28C  2    0.587626    0.396447    0.849945    11.00000   -1.50000
AFIX   0
C25   1    0.347712    0.362193    0.849542    11.00000    0.01408    0.01124 =
         0.01623    0.00265   -0.00128    0.00104
AFIX  23
H25A  2    0.420438    0.338741    0.842270    11.00000   -1.20000
H25B  2    0.332201    0.358859    0.907384    11.00000   -1.20000
AFIX   0
C26   1    0.247981    0.333084    0.794944    11.00000    0.01226    0.00940 =
         0.01624    0.00170    0.00053    0.00130
C31   1    0.289009    0.295682    0.723213    11.00000    0.02313    0.01593 =
         0.02079   -0.00389   -0.00065    0.00624
AFIX 137
H31A  2    0.338233    0.259477    0.743586    11.00000   -1.50000
H31B  2    0.333276    0.324704    0.690762    11.00000   -1.50000
H31C  2    0.221871    0.278843    0.689215    11.00000   -1.50000
AFIX   0
C32   1    0.173440    0.288395    0.841701    11.00000    0.01792    0.01565 =
         0.02953    0.00949    0.00128   -0.00162
AFIX 137
H32A  2    0.216827    0.248825    0.857234    11.00000   -1.50000
H32B  2    0.102995    0.277030    0.807186    11.00000   -1.50000
H32C  2    0.152518    0.310565    0.890778    11.00000   -1.50000
AFIX   0
C34   1   -0.025519    0.389400    0.775436    11.00000    0.01196    0.01241 =
         0.01636   -0.00138    0.00203   -0.00086
C35   1   -0.137918    0.378522    0.741124    11.00000    0.01157    0.01958 =
         0.02440   -0.00340    0.00255   -0.00053
AFIX  43
H35   2   -0.199588    0.379937    0.775065    11.00000   -1.20000
AFIX   0
C36   1   -0.162485    0.365719    0.659108    11.00000    0.01294    0.02342 =
         0.02780   -0.00374   -0.00443   -0.00276
AFIX  43
H36   2   -0.240011    0.358727    0.636967    11.00000   -1.20000
AFIX   0
C37   1   -0.073199    0.363223    0.609887    11.00000    0.01905    0.02156 =
         0.01788   -0.00329   -0.00382   -0.00321
AFIX  43
H37   2   -0.090596    0.354341    0.553560    11.00000   -1.20000
AFIX   0
C41   1    0.133247    0.306333    0.532667    11.00000    0.03243    0.01904 =
         0.01808   -0.00609    0.00909   -0.00674
AFIX 137
H41A  2    0.153824    0.272184    0.572764    11.00000   -1.50000
H41B  2    0.191160    0.307878    0.493160    11.00000   -1.50000
H41C  2    0.057077    0.297005    0.504283    11.00000   -1.50000
AFIX   0
C42   1   -0.011374    0.404698    0.866499    11.00000    0.01409    0.02200 =
         0.01575   -0.00283    0.00524   -0.00363
AFIX  13
H42   2    0.073151    0.407302    0.884604    11.00000   -1.20000
AFIX   0
C44   1   -0.065722    0.352169    0.917226    11.00000    0.02218    0.03195 =
         0.02107    0.00177    0.00843   -0.00648
AFIX 137
H44A  2   -0.150089    0.353292    0.905918    11.00000   -1.50000
H44B  2   -0.044800    0.360357    0.975260    11.00000   -1.50000
H44C  2   -0.036872    0.309420    0.902789    11.00000   -1.50000
AFIX   0
C43   1   -0.067568    0.470049    0.884933    11.00000    0.02408    0.02537 =
         0.02584   -0.00943    0.01204   -0.00417
AFIX 137
H43A  2   -0.027905    0.505152    0.858701    11.00000   -1.50000
H43B  2   -0.061202    0.477164    0.943918    11.00000   -1.50000
H43C  2   -0.149368    0.469431    0.863914    11.00000   -1.50000
AFIX   0
C29   1    0.369993    0.477134    0.902193    11.00000    0.01295    0.01311 =
         0.01293   -0.00002   -0.00170    0.00053
AFIX  23
H29A  2    0.432847    0.459404    0.940575    11.00000   -1.20000
H29B  2    0.393786    0.521121    0.886372    11.00000   -1.20000
AFIX   0
C30   1    0.261474    0.483316    0.946858    11.00000    0.01844    0.01912 =
         0.01384   -0.00171    0.00201   -0.00059
AFIX 137
H30A  2    0.201481    0.506277    0.912246    11.00000   -1.50000
H30B  2    0.279647    0.507665    0.997468    11.00000   -1.50000
H30C  2    0.233492    0.439982    0.959591    11.00000   -1.50000
AFIX   0
C7    1    0.102229    0.643389    0.832103    11.00000    0.01545    0.01361 =
         0.01867   -0.00195    0.00200    0.00245
AFIX  23
H7A   2    0.078162    0.599933    0.849713    11.00000   -1.20000
H7B   2    0.162524    0.659461    0.873688    11.00000   -1.20000
AFIX   0
C8    1   -0.001638    0.688688    0.830210    11.00000    0.01972    0.02124 =
         0.03173   -0.00193    0.00560    0.00654
AFIX 137
H8A   2    0.020953    0.732115    0.813431    11.00000   -1.50000
H8B   2   -0.028879    0.690939    0.884589    11.00000   -1.50000
H8C   2   -0.063817    0.672155    0.791393    11.00000   -1.50000
AFIX   0
C16   1    0.567023    0.600607    0.721771    11.00000    0.01501    0.01261 =
         0.01494    0.00034    0.00316   -0.00284
C15   1    0.677608    0.594914    0.762197    11.00000    0.01366    0.01914 =
         0.02147   -0.00091    0.00442   -0.00091
AFIX  43
H15   2    0.738786    0.579162    0.733213    11.00000   -1.20000
AFIX   0
C17   1    0.551915    0.583102    0.631460    11.00000    0.01818    0.01958 =
         0.01418   -0.00085    0.00531   -0.00351
AFIX  13
H17   2    0.467314    0.583401    0.613186    11.00000   -1.20000
AFIX   0
C18   1    0.611194    0.634431    0.582089    11.00000    0.02809    0.02614 =
         0.01983    0.00217    0.00963   -0.00500
AFIX 137
H18A  2    0.578645    0.677265    0.591952    11.00000   -1.50000
H18B  2    0.598296    0.624050    0.523975    11.00000   -1.50000
H18C  2    0.694441    0.634709    0.598860    11.00000   -1.50000
AFIX   0
C19   1    0.600383    0.516145    0.612248    11.00000    0.02694    0.02206 =
         0.02114   -0.00418    0.01075   -0.00335
AFIX 137
H19A  2    0.682959    0.514463    0.631023    11.00000   -1.50000
H19B  2    0.589987    0.508641    0.553356    11.00000   -1.50000
H19C  2    0.559152    0.482578    0.640097    11.00000   -1.50000
AFIX   0
C22   1    0.387320    0.651512    0.971255    11.00000    0.02227    0.02033 =
         0.01426   -0.00184    0.00314   -0.00051
AFIX 137
H22A  2    0.350721    0.609503    0.958056    11.00000   -1.50000
H22B  2    0.334083    0.678931    0.998775    11.00000   -1.50000
H22C  2    0.458464    0.644829    1.007181    11.00000   -1.50000
AFIX   0
HKLF 4


REM  mo_P8_23088_0m_a.res in P2(1)/c
REM R1 =  0.0371 for   10025 Fo > 4sig(Fo)  and  0.0478 for all   12596 data
REM    448 parameters refined using      0 restraints

END

WGHT      0.0614      0.3631

REM Instructions for potential hydrogen bonds
HTAB C9 Cl1

REM Highest difference peak  0.455,  deepest hole -0.265,  1-sigma level  0.084
Q1    1   0.0887  0.3762  0.6093  11.00000  0.05    0.45
Q2    1  -0.0185  0.3681  0.6301  11.00000  0.05    0.45
Q3    1   0.3027  0.6799  0.6360  11.00000  0.05    0.44
Q4    1  -0.0339  0.3786  0.8947  11.00000  0.05    0.44
Q5    1   0.5527  0.6315  0.8689  11.00000  0.05    0.44
Q6    1   0.6556  0.6278  0.8627  11.00000  0.05    0.44
Q7    1   0.0206  0.3855  0.7492  11.00000  0.05    0.43
Q8    1   0.5620  0.5916  0.6753  11.00000  0.05    0.42
Q9    1  -0.0156  0.3955  0.8197  11.00000  0.05    0.42
Q10   1   0.1138  0.3951  0.5436  11.00000  0.05    0.42
Q11   1   0.4834  0.6335  0.8091  11.00000  0.05    0.42
Q12   1   0.4056  0.6685  0.9312  11.00000  0.05    0.41
;
_shelx_res_checksum              8104
_shelx_hkl_file                  
;
   1   0   0   69.69    3.90
   1   0   0   70.19    3.90
  -1   0   0   67.69    3.90
  -1   0   0   70.69    3.90
  -1   0   0   65.29    3.90
  -1   0   0   73.19    3.90
  -1   0   0   70.89    3.90
  -1   0   0   72.19    3.90
  -1   0   0   78.59    3.90
  -1   0   0   67.39    3.90
  -1   0   0   64.59    3.90
  -1   0   0   76.99    3.90
  -1   0   0   68.09    3.90
  -1   0   0   68.99    3.90
   1   0   0   77.79    4.70
   1   0   0   68.89    4.70
   1   0   0   67.99    3.90
   1   0   0   67.19    3.90
   1   0   0   68.39    3.90
   1   0   0   69.49    3.90
   1   0   0   73.19    3.90
   1   0   0   67.59    3.90
   1   0   0   68.89    3.90
  -1   0   0   79.39    4.70
  -1   0   0   76.39    4.70
   2   0   0   19.30    1.30
   2   0   0   23.80    1.30
   2   0   0   18.90    1.30
   2   0   0   21.00    1.30
   2   0   0   21.30    1.30
  -2   0   0   24.10    3.40
   2   0   0   18.80    3.20
   2   0   0   27.20    3.60
  -2   0   0   19.80    1.30
  -2   0   0   21.20    1.30
  -2   0   0   22.40    1.30
  -2   0   0   22.80    1.40
  -2   0   0   22.10    1.30
  -2   0   0   22.60    1.30
  -2   0   0   20.90    1.30
  -2   0   0   20.80    1.30
   2   0   0   21.40    1.50
   2   0   0   19.90    1.30
   2   0   0   20.10    1.30
   2   0   0   22.20    1.40
   2   0   0   23.30    1.30
   2   0   0   19.80    1.30
  -2   0   0   21.70    1.30
  -2   0   0   16.20    3.10
  -2   0   0   22.20    1.20
   3   0   0  951.60   52.09
  -3   0   0  974.50   52.19
   3   0   0  955.50   52.09
  -3   0   0  972.90   52.09
   3   0   0  884.91   53.59
   3   0   0  939.31   52.09
  -3   0   0  975.00   53.69
  -3   0   0 1006.20   53.79
  -3   0   0  960.40   52.09
  -3   0   0  968.00   52.09
  -3   0   0  955.40   52.09
  -3   0   0  920.61   52.09
  -3   0   0  937.01   52.09
  -3   0   0  930.11   52.09
  -3   0   0  943.61   52.19
  -3   0   0  976.00   52.19
  -3   0   0  933.71   52.09
  -3   0   0  954.90   52.09
   3   0   0  956.50   52.19
   3   0   0  926.91   52.09
   3   0   0  963.90   52.09
   3   0   0  954.10   52.09
   3   0   0  990.40   52.09
   3   0   0  943.31   52.09
  -4   0   0  169.48    9.40
  -4   0   0  163.48   13.50
  -4   0   0  169.58   14.20
  -4   0   0  163.88    9.40
   4   0   0  167.68    9.40
   4   0   0  167.38    9.40
  -4   0   0  182.28    9.60
  -4   0   0  169.88    9.40
  -4   0   0  168.18    9.50
  -4   0   0  172.28    9.50
  -4   0   0  169.98    9.40
  -4   0   0  166.78    9.40
   4   0   0  162.78    9.40
   4   0   0  182.98    9.50
   4   0   0  157.38    9.60
   4   0   0  160.58    9.50
   4   0   0  168.48    9.60
   4   0   0  174.38    9.40
   4   0   0  165.18   13.90
  -4   0   0  164.98    9.40
   4   0   0  179.68    9.40
  -4   0   0  171.78    9.40
   4   0   0  167.48    9.40
  -4   0   0  167.98    9.40
  -4   0   0  172.38    9.40
   5   0   0   34.20    2.10
   5   0   0   33.60    2.20
  -5   0   0   31.80    2.30
   5   0   0   29.70    2.10
   5   0   0   35.40    2.30
   5   0   0   34.40    2.30
   5   0   0   32.60    2.10
   5   0   0   29.40    2.10
   5   0   0   32.00    2.10
  -5   0   0   35.90    8.10
  -5   0   0   29.70    2.00
  -5   0   0   26.60    2.20
  -5   0   0   27.70    2.00
  -5   0   0   37.00    2.30
  -5   0   0   32.80    2.00
  -5   0   0   31.50    2.10
  -5   0   0   31.00    2.20
  -5   0   0   32.40    2.40
  -5   0   0   32.40    2.10
  -5   0   0   37.70    2.30
   5   0   0   36.80    8.10
   5   0   0   31.10    8.60
   5   0   0   32.50    2.20
   5   0   0   34.30    2.40
  -5   0   0   31.70    2.80
  -5   0   0   43.00    9.00
   5   0   0   28.30    2.40
  -6   0   0  170.58    9.20
   6   0   0  152.48    9.20
  -6   0   0  166.68    9.10
  -6   0   0  168.08    9.40
  -6   0   0  180.58   18.30
  -6   0   0  175.48    9.30
   6   0   0  168.28    9.20
  -6   0   0  167.48    9.30
   6   0   0  191.18   16.20
   6   0   0  158.58    9.30
   6   0   0  166.38    9.20
   6   0   0  157.08    9.20
   6   0   0  159.98    9.30
   6   0   0  174.88    9.50
   6   0   0  166.08    9.50
   6   0   0  159.58    9.20
   6   0   0  157.98    9.30
   6   0   0  160.58    9.30
  -6   0   0  161.08    9.20
  -6   0   0  169.78   18.10
  -6   0   0  164.48    9.70
  -6   0   0  159.18    9.20
  -6   0   0  166.48    9.30
  -6   0   0  164.38    9.40
  -6   0   0  162.38    9.20
  -6   0   0  166.58    9.30
   7   0   0   58.19    3.80
   7   0   0   53.29    3.50
  -7   0   0   60.19    4.40
  -7   0   0   53.89    3.50
   7   0   0   52.29    3.50
  -7   0   0   60.89    4.10
  -7   0   0   98.19   13.90
  -7   0   0   92.39   14.90
   7   0   0   50.79    3.60
   7   0   0   60.89    3.50
  -7   0   0   53.99    3.40
  -7   0   0   52.49    3.40
  -7   0   0   51.19    3.40
  -7   0   0   66.09    3.80
   7   0   0   40.70   13.00
   7   0   0   76.99   14.60
  -7   0   0   57.59    3.30
  -7   0   0   57.39    3.80
  -7   0   0   55.59    3.60
   7   0   0   56.39    3.50
   7   0   0   49.90    3.60
   7   0   0   54.69    4.20
   7   0   0   48.50    4.10
   7   0   0   53.19    3.80
  -7   0   0   51.79    3.70
  -7   0   0   57.99    3.70
   8   0   0   64.59   16.80
  -8   0   0   29.80    2.20
  -8   0   0   34.10    2.90
  -8   0   0   31.50   15.40
  -8   0   0   24.70    2.70
   8   0   0   26.00    2.30
   8   0   0   31.60    2.60
   8   0   0   24.10    2.80
   8   0   0   26.40    2.80
   8   0   0   25.10    3.00
  -8   0   0   30.60    2.70
  -8   0   0   28.70    2.60
  -8   0   0   27.00    2.30
  -8   0   0   27.80    2.80
   8   0   0   26.30   15.30
   8   0   0   33.40    2.80
  -8   0   0   32.80   15.90
  -8   0   0   32.30    2.10
  -8   0   0   29.70    2.80
   9   0   0  396.26   22.20
   9   0   0  398.36   22.00
  -9   0   0  344.87   38.60
  -9   0   0  391.76   22.10
  -9   0   0  383.96   37.80
  -9   0   0  405.16   22.00
  -9   0   0  403.06   22.10
  -9   0   0  409.16   21.80
   9   0   0  345.37   37.30
   9   0   0  454.05   40.90
  -9   0   0  390.16   22.00
   9   0   0  393.46   22.20
  -9   0   0  383.06   21.90
   9   0   0  408.36   22.40
   9   0   0  395.66   22.20
   9   0   0  380.96   22.00
 -10   0   0   17.10    2.60
  10   0   0   15.60    2.80
 -10   0   0   15.40    1.80
  10   0   0   17.10    2.50
 -10   0   0   18.20    2.00
  10   0   0   22.00    3.40
  10   0   0   13.00    2.00
  10   0   0   35.10   23.10
  10   0   0   18.90   25.40
 -10   0   0    4.80   25.60
  10   0   0   14.40    2.10
 -10   0   0   19.10    2.00
  10   0   0   16.90    2.20
 -10   0   0   26.40   23.30
 -10   0   0   18.40    2.10
 -10   0   0   13.90    2.10
  11   0   0   57.99    4.60
  11   0   0   54.99    4.40
 -11   0   0   56.09    4.30
 -11   0   0    5.20   29.20
 -11   0   0   68.49    4.50
 -11   0   0   55.09    4.80
 -11   0   0   65.29    4.00
 -11   0   0   65.89   28.70
  11   0   0   68.19    5.20
 -11   0   0   51.19    4.80
  11   0   0   57.69    4.50
  11   0   0  101.49   31.70
  11   0   0   66.79    6.10
 -11   0   0   57.89    4.10
  11   0   0   26.30   27.30
 -12   0   0    6.80    2.40
 -12   0   0   32.70   35.90
 -12   0   0    9.60    2.70
 -12   0   0   19.60   33.20
  12   0   0    6.40    2.90
 -12   0   0    7.90    1.80
  12   0   0    8.10   38.40
  12   0   0    6.80    2.30
 -12   0   0   10.20    2.30
 -12   0   0    7.90    1.70
  12   0   0    5.90   33.70
  12   0   0    8.50    2.40
 -12   0   0    6.70    2.90
  12   0   0    5.20    2.50
  12   0   0   13.50    3.80
  13   0   0   73.19    5.90
 -13   0   0   84.19    6.10
 -13   0   0   93.39    5.40
  13   0   0   69.89   42.50
 -13   0   0   76.49    5.60
  13   0   0   86.29    6.50
  13   0   0   79.39    6.20
 -13   0   0   85.39    6.70
 -13   0   0   -5.20   43.00
 -13   0   0   69.49    6.00
  13   0   0   92.89   50.49
 -13   0   0   34.80   44.70
 -13   0   0   82.89    7.20
  13   0   0   85.19    7.40
  14   0   0   76.49    8.00
 -14   0   0   78.19    7.50
 -14   0   0   47.70   57.39
 -14   0   0   77.19   64.29
 -14   0   0   90.69    8.00
  14   0   0   79.89    7.70
  14   0   0   88.99    6.40
 -14   0   0   79.39    6.30
 -14   0   0   80.39    5.60
  14   0   0   78.89    9.20
  14   0   0  142.59   65.39
  14   0   0   87.89    7.30
  15   0   0    6.60    4.20
 -15   0   0    1.40    3.00
 -15   0   0    5.10    4.80
  15   0   0 -161.38   81.79
 -15   0   0    0.20    5.40
  15   0   0    0.10    6.60
 -15   0   0    4.50    2.70
  15   0   0  -70.79   74.39
  15   0   0    7.90    4.00
  15   0   0    8.70    4.10
 -15   0   0    0.40    3.30
  15   0   0    1.00    4.80
 -15   0   0  -63.89   70.39
 -16   0   0   -0.10    5.50
  16   0   0    4.90    7.70
 -16   0   0    2.00    6.30
  16   0   0    9.40    5.40
 -16   0   0    2.70    3.80
  16   0   0    8.40    6.40
 -16   0   0    0.80    3.20
  16   0   0    8.00    7.50
  16   0   0   -3.10    4.60
 -16   0   0    0.20    3.50
  -1  -1   0    3.30    0.30
   1  -1   0    3.70    1.60
   1  -1   0    3.50    0.30
   1  -1   0    2.90    0.30
  -1  -1   0    2.70    0.30
   1  -1   0    4.00    0.30
  -1  -1   0    3.60    0.30
   1  -1   0    6.00    1.50
   1  -1   0    3.60    0.30
   1  -1   0    2.50    0.30
  -1  -1   0    3.90    0.40
  -1  -1   0    3.10    0.30
  -1  -1   0    3.30    0.30
  -1  -1   0    4.00    0.40
  -1  -1   0    3.00    0.30
   1  -1   0    2.90    0.30
   1  -1   0    3.20    0.30
  -1  -1   0    2.90    0.20
  -1  -1   0    4.30    1.70
   1  -1   0    3.00    0.30
  -1  -1   0    2.80    0.30
   1  -1   0    3.30    0.30
   1  -1   0    2.60    0.30
   1  -1   0    3.00    0.30
  -1  -1   0   -0.80    1.50
   1  -1   0    4.10    0.40
  -1  -1   0    4.50    0.40
   1   1   0    2.30    0.30
  -1   1   0    2.60    0.30
   1   1   0    3.50    0.30
  -1   1   0    3.10    0.30
  -1   1   0    2.20    0.30
   1   1   0    6.50    1.60
   1   1   0    0.60    1.60
  -1   1   0    1.90    0.30
  -1   1   0    3.20    0.40
   1   1   0    3.20    0.30
   1   1   0    2.80    0.30
   1   1   0    3.40    0.30
   1   1   0    3.00    0.30
   1   1   0    2.90    0.30
  -1   1   0    3.40    0.30
   1   1   0    3.50    0.40
  -1   1   0    2.60    1.60
   1   1   0    2.80    0.30
  -1   1   0    3.00    0.30
   1   1   0    3.30    0.30
  -1   1   0    4.40    0.30
  -1   1   0    5.70    1.70
  -1   1   0    2.90    0.30
  -1   1   0    3.00    0.30
   1   1   0    3.00    0.30
  -2  -1   0    8.00    0.60
  -2  -1   0   10.60    3.00
  -2  -1   0    7.40    0.60
   2  -1   0    5.50    0.70
   2  -1   0    7.10    0.60
   2  -1   0    7.90    0.70
  -2  -1   0    8.90    0.60
  -2  -1   0    8.60    0.80
  -2  -1   0    7.40    0.70
  -2  -1   0    7.10    3.20
   2  -1   0    9.40    0.70
   2  -1   0    7.40    0.70
   2  -1   0    9.70    0.70
   2  -1   0    7.40    0.60
   2  -1   0    8.10    0.70
  -2  -1   0    6.90    0.60
  -2  -1   0    8.30    0.70
   2  -1   0    7.10    0.60
   2  -1   0    9.60    1.00
  -2  -1   0    8.30    0.90
  -2  -1   0   10.40    0.80
   2  -1   0    3.30    2.70
   2  -1   0   14.30    3.40
  -2  -1   0    8.20    0.70
  -2  -1   0    8.20    0.70
   2   1   0    7.80    0.70
   2   1   0    8.80    0.70
  -2   1   0    6.10    0.60
  -2   1   0    8.50    0.70
  -2   1   0    9.00    1.00
   2   1   0    6.90    0.60
  -2   1   0    7.50    0.70
   2   1   0    7.50    0.60
  -2   1   0    3.80    2.90
  -2   1   0    7.90    0.60
   2   1   0    6.50    0.60
   2   1   0    7.90    0.70
  -2   1   0    6.50    0.80
   2   1   0    7.60    0.60
  -2   1   0    7.50    0.60
  -2   1   0    7.90    0.60
   2   1   0    8.90    0.70
  -2   1   0    7.80    0.60
   2   1   0    7.10    0.70
  -2   1   0    7.30    0.60
  -2   1   0    6.60    3.00
  -2   1   0    7.70    0.80
   2   1   0    7.90    2.90
   2   1   0    8.80    0.70
   2   1   0   10.50    3.30
  -2   1   0    7.10    0.60
   3  -1   0  464.55   26.10
   3  -1   0  472.15   26.10
  -3  -1   0  475.05   26.20
   3  -1   0  476.25   26.10
   3  -1   0  437.26   26.10
  -3  -1   0  501.75   26.10
  -3  -1   0  472.85   26.10
  -3  -1   0  495.45   26.10
  -3  -1   0  479.55   26.20
  -3  -1   0  455.85   27.80
  -3  -1   0  491.55   26.10
   3  -1   0  493.15   26.10
   3  -1   0  473.85   26.10
   3  -1   0  493.75   31.50
  -3  -1   0  445.96   28.10
  -3  -1   0  454.25   26.10
  -3  -1   0  466.15   26.10
   3  -1   0  484.35   26.00
   3  -1   0  490.75   26.20
   3  -1   0  483.75   28.10
   3  -1   0  476.45   26.10
  -3  -1   0  474.65   26.10
  -3   1   0  485.05   26.10
   3   1   0  479.35   26.10
  -3   1   0  468.65   26.10
  -3   1   0  460.45   26.10
  -3   1   0  478.05   26.10
  -3   1   0  482.35   26.10
   3   1   0  486.25   26.20
   3   1   0  486.05   26.10
   3   1   0  492.05   26.10
  -3   1   0  490.35   26.10
  -3   1   0  485.65   26.00
  -3   1   0  437.66   26.20
   3   1   0  468.85   28.00
  -3   1   0  487.35   26.20
   3   1   0  465.95   26.10
   3   1   0  462.15   26.00
   3   1   0  476.95   26.10
  -3   1   0  476.95   26.10
  -3   1   0  486.35   28.10
  -3   1   0  461.75   26.10
   3   1   0  490.15   26.10
  -3   1   0  451.25   27.80
  -3   1   0  483.25   26.10
   3   1   0  476.35   26.10
  -4  -1   0    0.70    0.60
   4  -1   0    0.00    0.80
  -4  -1   0   -0.10    0.70
  -4  -1   0   -0.40    0.60
   4  -1   0   -0.40    0.50
  -4  -1   0    0.90    0.70
   4  -1   0    0.00    0.60
  -4  -1   0    0.70    0.80
   4  -1   0   -0.90    0.80
   4  -1   0    0.20    0.70
   4  -1   0    0.10    0.60
   4  -1   0    0.40    0.60
  -4  -1   0   -0.20    1.10
  -4  -1   0    5.90    6.10
  -4  -1   0   -0.90    0.70
  -4  -1   0   -0.70    0.40
  -4  -1   0   -0.10    0.60
   4  -1   0    0.80    0.60
  -4  -1   0   10.40    6.20
   4  -1   0    1.40    6.50
   4  -1   0   -0.40    0.50
  -4  -1   0   -0.10    0.50
  -4  -1   0    0.60    0.50
   4   1   0   -0.10    0.60
   4   1   0    0.50    0.50
  -4   1   0    0.80    0.50
  -4   1   0    3.30    6.00
  -4   1   0    0.80    1.00
   4   1   0   -0.90    0.90
  -4   1   0    0.60    6.80
   4   1   0    0.00    0.50
   4   1   0    1.40    0.70
  -4   1   0    0.00    0.70
   4   1   0    0.50    0.80
   4   1   0    1.70    6.60
   4   1   0    1.50    0.50
  -4   1   0    1.10    0.70
  -4   1   0    0.50    0.50
   4   1   0    0.60    0.50
  -4   1   0    0.70    0.60
   4   1   0   -4.70    6.00
  -4   1   0   -0.40    0.40
  -4   1   0   -0.80    0.60
   4   1   0   -0.20    0.50
  -4   1   0    0.10    0.50
   4   1   0   -0.30    0.60
   4   1   0    0.10    0.50
  -4   1   0   -0.40    0.70
  -4   1   0   -0.10    0.40
  -5  -1   0   50.79    8.80
  -5  -1   0   62.99    4.00
   5  -1   0   59.89    3.70
  -5  -1   0   57.99    3.50
   5  -1   0   60.09    3.60
  -5  -1   0   59.99    3.60
   5  -1   0   61.09    3.90
   5  -1   0   56.39    3.60
   5  -1   0   61.39    3.60
   5  -1   0   60.09    3.60
  -5  -1   0   67.69    9.90
   5  -1   0   58.59    3.80
   5  -1   0   60.89    3.70
   5  -1   0   55.99    9.90
  -5  -1   0   65.19    3.70
  -5  -1   0   59.69    3.60
   5  -1   0   40.40    8.80
  -5  -1   0   58.99    3.80
  -5  -1   0   57.59    3.70
   5  -1   0   59.79    3.60
  -5  -1   0   65.79    3.50
  -5  -1   0   62.59    3.70
  -5  -1   0   61.19    3.60
  -5  -1   0   62.49    3.50
   5  -1   0   60.29    3.50
  -5  -1   0   58.79    3.60
  -5   1   0   62.49    9.50
  -5   1   0   62.29    3.60
  -5   1   0   71.39    9.50
   5   1   0   55.89    3.70
   5   1   0   61.59    3.60
  -5   1   0   58.89    3.50
  -5   1   0   62.79    3.60
  -5   1   0   60.99    3.50
   5   1   0   45.40    8.70
   5   1   0   56.59    3.90
  -5   1   0   62.49    3.80
   5   1   0   65.09    3.70
   5   1   0   62.89    3.60
   5   1   0   59.29    3.70
  -5   1   0   63.69    3.60
   5   1   0   59.49    3.50
   5   1   0   64.59    3.60
  -5   1   0   56.39    3.70
  -5   1   0   64.29    4.00
   5   1   0   61.39    3.60
  -5   1   0   55.09    3.60
   5   1   0   56.49    3.60
   5   1   0   53.59   10.00
  -5   1   0   56.79    3.50
  -5   1   0   63.69    3.60
   5   1   0   60.69    3.50
  -5   1   0   58.89    3.60
  -6  -1   0    3.50    1.00
   6  -1   0    4.60    1.00
  -6  -1   0    6.20    1.20
   6  -1   0    4.80    1.00
  -6  -1   0    4.90    1.20
  -6  -1   0    7.70    1.10
   6  -1   0    5.50    1.50
  -6  -1   0    3.40    1.20
  -6  -1   0    1.60    9.30
   6  -1   0    4.60    1.00
  -6  -1   0    3.50    0.70
  -6  -1   0    3.10    0.80
  -6  -1   0    3.70    0.90
  -6  -1   0    1.80    1.00
  -6  -1   0    4.10    1.40
   6  -1   0   15.90   10.60
  -6  -1   0    5.90    0.80
   6  -1   0    6.20    1.10
  -6  -1   0    3.70    1.70
   6  -1   0    6.40    1.20
   6  -1   0    5.30    1.00
   6  -1   0    2.80    1.00
   6  -1   0    5.80    1.00
   6  -1   0    2.20    9.90
   6  -1   0    4.30    1.40
  -6  -1   0   22.10   12.20
   6   1   0    4.10    1.00
   6   1   0    4.20    1.00
   6   1   0    3.60    0.90
   6   1   0   -3.20    9.90
  -6   1   0    4.20    1.00
  -6   1   0    5.80    2.00
  -6   1   0    5.60    1.20
  -6   1   0    3.40    0.70
   6   1   0    4.20    1.10
   6   1   0    6.10    1.10
   6   1   0    2.90    0.90
  -6   1   0    4.40    1.20
  -6   1   0    3.20    1.20
  -6   1   0    3.80    0.80
  -6   1   0   -3.10    9.20
  -6   1   0    4.30    0.90
   6   1   0    5.90    0.90
   6   1   0    4.60    1.50
   6   1   0    4.70    1.40
  -6   1   0    3.70    0.80
  -6   1   0    5.80    1.30
  -6   1   0    3.00    0.70
   6   1   0    4.10    1.00
  -6   1   0    5.70    1.20
   6   1   0    2.50    0.80
   7  -1   0    0.90    1.10
   7  -1   0    0.40    1.10
  -7  -1   0    0.00    1.30
  -7  -1   0   -0.50    1.40
  -7  -1   0    0.20    1.10
  -7  -1   0    1.10    1.00
   7  -1   0    0.00    1.20
  -7  -1   0    0.10    1.10
   7  -1   0    0.00    0.90
   7  -1   0    0.30    1.60
  -7  -1   0   -0.70    0.60
  -7  -1   0    7.30   12.60
  -7  -1   0    0.20    1.60
  -7  -1   0  -10.40   11.40
   7  -1   0   -1.70    1.70
   7  -1   0    1.40    1.20
  -7  -1   0   -0.50    1.30
  -7  -1   0    0.00    1.00
   7  -1   0   -2.40   11.80
   7  -1   0    3.50   13.30
   7  -1   0   -0.50    0.90
  -7  -1   0    0.30    0.90
  -7  -1   0   -1.70    2.20
  -7  -1   0    0.10    0.70
   7  -1   0    0.70    1.30
   7   1   0    0.60    1.20
  -7   1   0    0.90    1.40
  -7   1   0    1.90    1.40
   7   1   0    0.50    1.60
  -7   1   0   -0.10    0.70
  -7   1   0   -1.00    2.30
   7   1   0    0.10    0.90
  -7   1   0   13.60   12.90
   7   1   0    1.80    1.30
   7   1   0    0.70    1.80
   7   1   0   10.90   12.90
   7   1   0  -13.70   12.00
  -7   1   0   -0.40    1.30
   7   1   0   -1.00    1.20
   7   1   0   -0.50    1.10
   7   1   0    0.50    1.10
  -7   1   0    0.10    0.90
   7   1   0    2.90    1.10
   7   1   0    2.30    1.10
   7   1   0    0.50    0.90
  -7   1   0   -0.30    1.00
  -7   1   0    0.00    0.70
  -7   1   0   -0.30    0.90
  -7   1   0    8.20   12.20
  -7   1   0    0.00    1.10
  -7   1   0    0.70    1.40
  -8  -1   0    1.10    1.30
   8  -1   0    0.30    2.00
  -8  -1   0    2.00    1.10
   8  -1   0    0.40    1.40
  -8  -1   0    0.50    0.80
  -8  -1   0   -0.70    1.50
  -8  -1   0    1.50    0.90
  -8  -1   0   -4.00   15.60
  -8  -1   0   -2.50   14.50
   8  -1   0   -0.20    1.30
  -8  -1   0    0.00    1.40
  -8  -1   0    0.20    1.90
   8  -1   0    0.10    1.70
   8  -1   0   15.90   15.20
  -8  -1   0    1.60    1.90
   8  -1   0    0.40    1.10
   8  -1   0   12.70   16.20
   8  -1   0   -0.50    2.00
  -8  -1   0   -1.60    1.70
  -8   1   0   -0.80    1.40
   8   1   0   11.40   16.10
  -8   1   0    0.00    1.90
   8   1   0    1.90    1.30
  -8   1   0    0.60    1.10
  -8   1   0   -1.30   15.00
  -8   1   0   -5.00   15.30
   8   1   0  -16.70   14.50
   8   1   0    2.20    1.80
  -8   1   0    0.50    0.80
   8   1   0   -1.50    1.40
   8   1   0    0.90    1.60
   8   1   0    0.80    1.40
  -8   1   0   -0.60    1.80
  -8   1   0   -0.50    0.90
   8   1   0   -1.00    1.10
   8   1   0    0.20    1.00
   8   1   0    0.40    2.00
  -8   1   0    0.70    1.20
   8   1   0    0.50    1.70
  -9  -1   0   30.20   19.20
  -9  -1   0    6.10    1.60
  -9  -1   0    7.50    1.50
   9  -1   0    7.30    1.60
   9  -1   0    6.90    1.70
   9  -1   0   34.20   19.60
   9  -1   0    6.30    2.30
  -9  -1   0    7.60    1.20
  -9  -1   0    9.10    1.20
  -9  -1   0    7.00    1.40
   9  -1   0    6.20    2.10
   9  -1   0    4.00    1.80
  -9  -1   0    5.40   19.90
   9  -1   0   11.80   20.80
  -9  -1   0    5.10    2.10
  -9  -1   0    6.50    2.00
   9  -1   0    5.40    1.60
  -9   1   0    5.90    2.00
  -9   1   0    8.60    1.50
   9   1   0    5.30    1.70
   9   1   0  -15.30   18.30
   9   1   0    7.10    1.70
  -9   1   0   18.10   18.00
   9   1   0  -19.10   20.10
   9   1   0   10.20    1.60
   9   1   0    6.80    2.60
  -9   1   0    8.30    1.80
  -9   1   0    8.20    1.20
   9   1   0    6.20    2.20
  -9   1   0   10.30   20.80
  -9   1   0    8.30    1.40
  -9   1   0    6.00    1.70
  -9   1   0    4.70    1.30
 -10  -1   0   17.30    2.00
 -10  -1   0   16.10    2.40
 -10  -1   0   20.40    2.10
 -10  -1   0   12.20   25.40
 -10  -1   0   15.30    2.10
 -10  -1   0   30.50   24.20
  10  -1   0   20.80    3.00
  10  -1   0   13.80   25.60
 -10  -1   0   11.70    1.90
  10  -1   0   47.50   23.30
 -10  -1   0   14.80    2.20
  10   1   0   17.90    2.10
 -10   1   0   18.50    1.90
  10   1   0   24.00   25.70
 -10   1   0   19.60    2.30
  10   1   0   16.20    2.10
 -10   1   0   32.60   22.60
  10   1   0   15.80    2.20
 -10   1   0   16.00    2.60
 -10   1   0  -23.70   23.40
 -10   1   0   13.20    2.00
  10   1   0   19.90   23.00
  10   1   0   17.90    3.00
 -10   1   0   14.70    1.80
 -10   1   0   13.50    1.90
 -11  -1   0    2.10    1.80
 -11  -1   0    3.30    1.40
 -11  -1   0    6.20    2.60
  11  -1   0  -45.80   28.70
 -11  -1   0   -1.50   29.20
  11  -1   0    3.90    2.10
  11  -1   0    6.50    2.60
  11  -1   0    1.20    3.30
  11  -1   0    4.60    1.90
 -11  -1   0    3.70    1.60
 -11  -1   0    3.60    2.00
 -11  -1   0    3.80    1.90
  11  -1   0    6.40    2.10
  11  -1   0   10.40   26.60
 -11  -1   0   10.40   29.00
  11   1   0    4.80    3.50
 -11   1   0    3.20    2.10
  11   1   0  -16.80   26.50
 -11   1   0    1.20    1.60
  11   1   0    2.80    1.80
  11   1   0  -16.60   30.40
 -11   1   0    4.10    1.80
  11   1   0    1.20    1.70
 -11   1   0   33.10   27.90
  11   1   0    4.80    1.90
  11   1   0    5.00    2.60
 -11   1   0    9.70   30.30
 -11   1   0    7.60    2.50
 -11   1   0    0.70    1.60
 -11   1   0    4.70    1.40
 -12  -1   0   62.29   39.60
  12  -1   0    0.40   35.50
 -12  -1   0  -31.80   36.50
  12  -1   0   22.40    2.90
  12  -1   0   21.30    3.00
  12  -1   0   14.40    4.40
  12  -1   0   27.80    3.10
 -12  -1   0   28.00    2.70
 -12  -1   0   24.40    2.70
 -12  -1   0   23.50    3.70
 -12  -1   0   23.90    3.20
  12  -1   0   32.90   37.80
 -12  -1   0   20.80    2.40
 -12  -1   0   20.50    2.80
  12  -1   0   30.40    3.60
 -12   1   0   21.00    3.00
 -12   1   0   25.60    3.70
  12   1   0   17.90    2.70
 -12   1   0   38.70   34.10
  12   1   0   19.90    3.10
  12   1   0   68.89   35.40
 -12   1   0   20.30    2.50
 -12   1   0   20.30    2.90
  12   1   0   27.50    3.50
  12   1   0   -2.40   39.50
 -12   1   0   23.00    2.60
 -12   1   0   29.60   36.50
 -12   1   0   22.70    2.20
  12   1   0   23.00    4.40
  12   1   0   20.30    2.80
  13  -1   0   67.99   50.69
 -13  -1   0    8.70    2.70
  13  -1   0    3.80    3.40
  13  -1   0  -18.00   42.40
 -13  -1   0   12.00    3.80
 -13  -1   0  -61.19   42.40
 -13  -1   0   19.90   44.50
  13  -1   0    5.90    2.60
  13  -1   0   10.40    2.90
  13  -1   0    6.20    3.20
 -13  -1   0    6.80    2.00
 -13  -1   0    8.20    3.20
 -13  -1   0    3.10    2.60
 -13  -1   0    6.80    2.20
 -13   1   0    6.20    2.70
  13   1   0    8.80    3.10
 -13   1   0   11.50    3.90
 -13   1   0    9.80    3.30
  13   1   0    8.80    2.90
 -13   1   0   51.79   43.90
 -13   1   0   63.09   45.40
  13   1   0   10.90   49.50
  13   1   0    7.00    3.50
  13   1   0  -34.90   42.00
 -13   1   0    3.50    2.30
  13   1   0    5.90    2.60
  14  -1   0   -2.00    5.60
 -14  -1   0   -0.80    2.20
  14  -1   0   -1.20    3.40
  14  -1   0    3.80    3.30
 -14  -1   0   19.50   67.99
  14  -1   0   -1.30    4.10
 -14  -1   0    1.70    2.60
  14  -1   0   17.40   59.59
 -14  -1   0  -69.89   53.19
 -14  -1   0    0.80    2.70
 -14  -1   0   -2.90    3.70
 -14  -1   0    0.10    2.70
  14  -1   0    1.30    3.70
 -14  -1   0    3.10    4.40
 -14   1   0  -39.90   56.89
  14   1   0   -0.40    3.40
 -14   1   0    0.80    3.80
  14   1   0  -15.50   60.29
 -14   1   0    0.50    2.70
  14   1   0   -1.10    4.20
  14   1   0    0.80    3.30
  14   1   0   -1.00    5.50
 -14   1   0   -1.40    2.20
  14   1   0   61.49   92.39
 -14   1   0    3.60    4.50
 -14   1   0  -60.99   53.09
 -14   1   0   -0.40    2.50
  15  -1   0  -13.50   76.89
  15  -1   0   93.09    9.60
  15  -1   0   74.79    8.80
  15  -1   0   62.59   73.69
 -15  -1   0   93.39    6.60
 -15  -1   0   99.99    6.30
  15  -1   0   84.89    7.30
 -15  -1   0   75.39    9.20
 -15  -1   0   89.79    6.90
 -15  -1   0   82.99   74.29
  15  -1   0   79.99    7.50
 -15  -1   0   94.99    8.80
  15  -1   0   92.89    8.30
  15   1   0  100.29   10.90
  15   1   0   88.59    7.50
 -15   1   0   96.39    8.80
  15   1   0   85.09    7.70
 -15   1   0  135.39   79.59
  15   1   0   93.29    9.30
 -15   1   0   89.89    6.30
  15   1   0   85.39    8.20
 -15   1   0   82.19    6.60
 -15   1   0   82.19    6.90
  15   1   0   96.89   77.49
  15   1   0  105.59   74.39
 -15   1   0   80.79    8.40
 -16  -1   0    9.80    6.60
 -16  -1   0   11.80    5.80
  16  -1   0   20.90    5.00
  16  -1   0   24.70    6.60
  16  -1   0   13.80    8.20
  16  -1   0   15.80    7.30
  16  -1   0   15.20    5.00
 -16  -1   0   22.20    4.20
 -16  -1   0   -0.10    3.30
 -16  -1   0   13.50    3.80
  16  -1   0   13.00    4.70
  16   1   0   14.50    6.00
  16   1   0   19.40    8.00
 -16   1   0    0.40    3.20
  16   1   0   16.30    6.10
 -16   1   0   18.40    6.40
 -16   1   0   11.90    3.80
  16   1   0   19.40    4.80
  16   1   0   19.80    7.40
 -16   1   0    9.90    5.50
 -16   1   0   14.90    4.10
   0  -2   0 1059.99   65.79
   0  -2   0 1197.48   65.79
   0  -2   0 1067.29   66.09
   0  -2   0 1388.36   65.79
   0  -2   0 1242.38   65.69
   0  -2   0 1410.26   65.79
   0  -2   0 1238.28   65.79
   0   2   0 1028.60   66.09
   0   2   0 1383.96   65.79
   0   2   0 1043.50   66.09
   0   2   0 1206.88   65.79
   0   2   0 1068.69   65.79
   0   2   0 1365.16   65.79
   0   2   0 1142.99   65.69
  -1  -2   0    9.30    0.70
   1  -2   0    9.40    0.60
  -1  -2   0   10.00    0.70
  -1  -2   0    9.50    0.70
  -1  -2   0   11.10    0.60
  -1  -2   0   10.40    0.70
  -1  -2   0   12.80    0.80
   1  -2   0   11.20    2.30
   1  -2   0   10.10    0.60
  -1  -2   0   11.70    0.70
   1  -2   0   10.90    0.70
   1  -2   0   10.20    0.70
  -1  -2   0    9.90    0.70
   1  -2   0   11.30    0.80
   1  -2   0    9.60    0.70
   1  -2   0   10.50    0.70
   1  -2   0   10.90    0.70
  -1  -2   0   11.10    0.70
   1  -2   0   10.50    0.80
  -1  -2   0   14.80    2.30
  -1  -2   0    9.80    0.70
  -1  -2   0   10.90    0.70
   1  -2   0   15.40    2.10
  -1  -2   0   10.90    2.00
   1   2   0   10.80    0.60
   1   2   0   10.00    0.70
  -1   2   0   10.20    0.70
  -1   2   0    9.90    0.70
  -1   2   0   10.60    0.80
   1   2   0   12.30    0.70
  -1   2   0   10.50    0.70
   1   2   0   11.20    0.70
  -1   2   0   10.30    0.60
   1   2   0    9.60    0.70
  -1   2   0    7.30    2.10
  -1   2   0   10.70    0.70
  -1   2   0    9.30    0.70
  -1   2   0   10.80    0.70
   1   2   0    9.70    0.70
   1   2   0    9.30    2.10
  -1   2   0   10.10    0.60
   1   2   0   12.80    0.80
  -1   2   0   10.90    2.20
  -1   2   0    9.40    0.70
   1   2   0    9.70    0.70
   1   2   0   10.80    0.70
   1   2   0   11.30    0.70
   1   2   0   13.90    2.40
   1   2   0    8.90    0.70
   2  -2   0   41.30    4.80
  -2  -2   0   51.09    2.80
  -2  -2   0   49.10    2.80
  -2  -2   0   57.99    2.90
  -2  -2   0   47.50    2.80
   2  -2   0   49.30    2.80
  -2  -2   0   53.29    2.90
  -2  -2   0   66.29    6.10
  -2  -2   0   45.60    2.80
   2  -2   0   46.90    2.80
  -2  -2   0   53.89    3.00
   2  -2   0   58.89    5.30
  -2  -2   0   55.69    5.20
  -2  -2   0   51.99    2.90
   2  -2   0   49.00    2.80
   2  -2   0   48.30    2.90
   2  -2   0   48.60    3.00
   2  -2   0   51.59    2.90
   2  -2   0   51.79    2.80
  -2  -2   0   46.80    2.80
   2  -2   0   47.60    2.80
  -2  -2   0   47.90    2.80
  -2  -2   0   56.29    5.80
   2  -2   0   49.50    2.90
   2  -2   0   49.40    2.80
   2  -2   0   46.70    2.90
  -2   2   0   53.69    2.90
   2   2   0   51.89    2.90
  -2   2   0   52.59    5.40
   2   2   0   44.30    4.70
  -2   2   0   49.30    2.90
   2   2   0   55.39    2.90
  -2   2   0   49.60    2.90
   2   2   0   47.90    2.90
   2   2   0   51.79    2.90
   2   2   0   52.59    2.90
  -2   2   0   53.89    2.90
   2   2   0   46.50    2.80
   2   2   0   49.80    2.80
   2   2   0   52.19    2.80
  -2   2   0   51.19    2.90
   2   2   0   52.09    2.80
   2   2   0   45.40    4.80
  -2   2   0   47.30    2.80
  -2   2   0   54.49    3.00
  -2   2   0   49.40    2.80
  -2   2   0   49.00    2.90
   2   2   0   48.00    2.80
  -2   2   0   46.80    2.80
  -2   2   0   62.39    5.50
   2   2   0   48.00    2.80
   3  -2   0  617.94   33.30
   3  -2   0  602.64   33.30
  -3  -2   0  592.14   35.00
   3  -2   0  615.74   33.30
   3  -2   0  611.64   35.30
   3  -2   0  599.34   33.30
   3  -2   0  603.14   33.30
   3  -2   0  587.34   33.30
  -3  -2   0  602.44   33.30
  -3  -2   0  609.94   33.30
  -3  -2   0  603.04   33.30
  -3  -2   0  593.34   35.10
   3  -2   0  581.44   35.10
   3  -2   0  618.14   33.20
   3  -2   0  590.84   33.30
   3  -2   0  639.34   33.20
  -3  -2   0  617.24   33.30
  -3  -2   0  601.04   33.30
   3  -2   0  613.54   33.30
  -3  -2   0  612.44   33.30
  -3  -2   0  616.14   33.30
  -3  -2   0  599.44   33.20
  -3  -2   0  604.74   33.30
   3   2   0  572.44   33.30
   3   2   0  599.84   33.30
  -3   2   0  614.44   33.30
  -3   2   0  588.94   35.00
  -3   2   0  634.64   33.40
  -3   2   0  626.64   33.30
  -3   2   0  626.64   33.40
  -3   2   0  603.34   33.20
   3   2   0  621.14   35.00
  -3   2   0  600.24   33.30
   3   2   0  628.94   33.20
   3   2   0  616.14   33.30
  -3   2   0  604.24   33.30
   3   2   0  595.54   33.20
   3   2   0  628.34   33.20
  -3   2   0  613.84   33.30
   3   2   0  571.74   33.30
   3   2   0  617.04   33.30
   3   2   0  606.14   33.30
  -3   2   0  615.74   33.30
  -3   2   0  590.14   33.20
   3   2   0  622.84   35.20
   3   2   0  606.54   33.30
  -3   2   0  572.94   35.20
   3   2   0  624.24   33.30
   3   2   0  604.94   33.30
   4  -2   0  110.79    6.30
   4  -2   0  114.39    6.40
  -4  -2   0  110.89    6.60
  -4  -2   0  117.89    6.40
  -4  -2   0  117.99    6.40
   4  -2   0  107.19    6.50
   4  -2   0  147.49   13.90
  -4  -2   0  106.69    6.30
   4  -2   0  166.28   12.80
   4  -2   0  124.39    6.40
  -4  -2   0  108.59    6.30
   4  -2   0  109.89    6.30
  -4  -2   0  106.39   10.20
  -4  -2   0  110.49    6.40
   4  -2   0  104.99    6.30
   4  -2   0  116.79    6.30
   4  -2   0  118.69    6.40
   4  -2   0  120.59    6.30
  -4  -2   0  111.49    6.30
  -4  -2   0   97.29   11.00
   4  -2   0  117.29    6.40
  -4  -2   0  110.09    6.30
   4  -2   0  108.49    6.30
  -4   2   0  112.69    6.40
  -4   2   0  108.19    6.30
  -4   2   0  112.99    6.30
  -4   2   0  106.49    6.40
  -4   2   0  111.99    6.40
  -4   2   0  110.89    6.30
   4   2   0  122.29    6.50
  -4   2   0  118.39    6.50
   4   2   0  105.89    6.30
   4   2   0  106.49    6.40
   4   2   0  104.79    6.30
  -4   2   0  117.99    6.40
   4   2   0  110.49    6.30
  -4   2   0   84.79    9.80
   4   2   0  104.19    6.40
   4   2   0  132.59   11.70
   4   2   0  119.49    6.30
  -4   2   0  105.99    6.30
   4   2   0  103.69   11.50
  -4   2   0  118.19    6.40
   4   2   0  115.09    6.30
   4   2   0  112.89    6.30
   4   2   0  113.59    6.30
  -4   2   0  117.99   12.50
  -4   2   0  115.29    6.30
  -4   2   0  115.29    6.40
   4   2   0  114.79    6.30
   5  -2   0  204.28   11.30
  -5  -2   0  196.08   11.40
   5  -2   0  206.88   11.20
  -5  -2   0  205.18   11.30
  -5  -2   0  197.58   11.20
  -5  -2   0  207.78   11.30
  -5  -2   0  200.88   11.50
   5  -2   0  212.78   11.30
   5  -2   0  215.18   11.40
   5  -2   0  153.18   18.10
  -5  -2   0  200.48   11.40
  -5  -2   0  200.38   11.30
   5  -2   0  197.68   11.30
  -5  -2   0  208.68   11.30
   5  -2   0  208.48   11.40
   5  -2   0  200.98   11.30
  -5  -2   0  223.38   17.80
   5  -2   0  197.48   11.30
  -5  -2   0  197.08   11.30
  -5  -2   0  210.38   17.30
   5  -2   0  194.78   11.50
  -5  -2   0  202.78   11.30
   5  -2   0  207.88   11.30
   5  -2   0  202.38   17.20
  -5  -2   0  209.58   11.30
   5  -2   0  212.28   11.40
  -5   2   0  202.28   11.20
  -5   2   0  213.98   11.40
   5   2   0  200.78   11.30
   5   2   0  194.48   11.30
   5   2   0  196.18   11.30
  -5   2   0  206.98   11.30
  -5   2   0  207.88   11.30
   5   2   0  205.68   11.20
  -5   2   0  203.98   11.30
  -5   2   0  192.68   11.30
   5   2   0  200.58   11.40
   5   2   0  202.38   11.50
  -5   2   0  211.18   17.30
   5   2   0  205.08   11.40
   5   2   0  204.08   11.30
  -5   2   0  194.88   11.40
   5   2   0  207.08   11.30
  -5   2   0  203.18   11.20
   5   2   0  194.28   11.30
  -5   2   0  218.38   11.40
  -5   2   0  203.78   11.40
  -5   2   0  200.48   11.60
  -5   2   0  200.18   11.30
   5   2   0  253.77   17.40
  -5   2   0  200.68   17.80
   5   2   0  168.08   18.00
   5   2   0  203.38   11.30
   5   2   0  195.58   11.30
  -6  -2   0  488.35   26.80
   6  -2   0  505.55   26.80
  -6  -2   0  497.45   26.70
  -6  -2   0  488.85   26.80
  -6  -2   0  492.95   26.70
  -6  -2   0  479.05   26.80
   6  -2   0  458.95   32.80
   6  -2   0  465.75   26.80
  -6  -2   0  462.15   32.70
   6  -2   0  510.35   26.70
  -6  -2   0  490.15   26.70
   6  -2   0  458.35   32.80
  -6  -2   0  497.45   27.00
  -6  -2   0  466.25   26.80
  -6  -2   0  511.15   26.90
  -6  -2   0  495.75   26.80
   6  -2   0  486.45   27.00
   6  -2   0  500.05   26.80
  -6  -2   0  462.55   26.70
   6  -2   0  485.25   26.80
   6  -2   0  480.15   26.80
   6  -2   0  489.15   26.80
  -6  -2   0  408.66   35.00
   6  -2   0  499.55   26.80
   6  -2   0  491.65   26.90
  -6   2   0  465.85   26.80
  -6   2   0  489.05   26.70
   6   2   0  477.25   26.80
  -6   2   0  471.25   26.70
  -6   2   0  512.65   32.30
   6   2   0  510.65   26.90
  -6   2   0  504.45   26.70
  -6   2   0  486.85   26.80
   6   2   0  489.45   26.80
   6   2   0  480.95   26.70
   6   2   0  493.35   26.80
   6   2   0  492.95   26.70
  -6   2   0  484.25   27.00
  -6   2   0  498.95   26.80
  -6   2   0  477.25   26.70
   6   2   0  501.75   26.70
   6   2   0  474.05   32.80
  -6   2   0  466.15   33.10
  -6   2   0  475.75   26.70
   6   2   0  484.55   26.80
   6   2   0  470.05   26.90
  -6   2   0  473.25   26.90
  -6   2   0  484.25   26.80
   6   2   0  487.65   26.80
   6   2   0  483.35   26.80
  -6   2   0  485.15   26.80
   6   2   0  475.85   26.80
   7  -2   0    2.10    1.30
  -7  -2   0   -0.60    1.50
   7  -2   0    1.00    1.20
  -7  -2   0    0.50    1.00
  -7  -2   0   -0.90    1.20
  -7  -2   0    0.80    1.30
  -7  -2   0    0.10    0.90
  -7  -2   0    0.30    0.70
   7  -2   0   -0.20    1.00
   7  -2   0    0.80    1.00
  -7  -2   0    0.00    1.40
   7  -2   0   -0.30    0.90
   7  -2   0    0.80    1.40
  -7  -2   0   -0.70    1.00
  -7  -2   0    4.60   11.90
   7  -2   0    0.60    1.80
   7  -2   0   -5.60   13.30
   7  -2   0   -7.00   12.10
  -7  -2   0   -0.20    1.10
  -7  -2   0   -0.90   13.20
   7  -2   0   -0.70    1.50
   7  -2   0    0.60    1.10
  -7  -2   0   -1.00    1.20
  -7  -2   0   -0.20    2.20
  -7  -2   0   -0.50    0.80
   7  -2   0    0.10    1.20
   7   2   0    0.60    1.20
   7   2   0    0.70    1.60
  -7   2   0   -0.10    1.50
  -7   2   0    1.30    1.10
   7   2   0   -0.10    1.00
  -7   2   0    0.90    0.70
  -7   2   0    1.10    0.90
  -7   2   0    1.80    2.20
  -7   2   0   15.10   11.90
   7   2   0    2.20    1.00
  -7   2   0    3.20    1.40
  -7   2   0    0.40    1.50
  -7   2   0    1.00    1.50
  -7   2   0    1.70    1.10
   7   2   0    0.40    1.10
   7   2   0   -0.10    1.30
   7   2   0    0.30   13.00
  -7   2   0    0.10    0.70
  -7   2   0   -7.30   12.90
   7   2   0   -0.20    1.20
  -7   2   0   -0.30    1.40
   7   2   0    0.00    1.30
   7   2   0   -0.40    0.90
   7   2   0   -0.30   12.20
   7   2   0    0.30    1.70
   7   2   0   -0.60    1.30
  -7   2   0    0.10    0.90
   7   2   0   -0.50    1.00
   8  -2   0   25.90    2.80
   8  -2   0   27.50    2.40
   8  -2   0   24.50    2.50
  -8  -2   0   27.50    1.90
  -8  -2   0   23.90    2.40
   8  -2   0   -1.90   14.90
   8  -2   0   26.20   16.60
  -8  -2   0   24.60    2.20
  -8  -2   0   22.90    1.90
   8  -2   0   19.80    2.30
  -8  -2   0   34.70    3.50
  -8  -2   0   24.60    2.50
  -8  -2   0   26.80    3.00
   8  -2   0   23.30    2.90
   8  -2   0   22.40    2.70
   8  -2   0   23.60    2.60
  -8  -2   0   19.60   17.00
  -8  -2   0   26.60    2.40
   8  -2   0   26.70    2.90
  -8  -2   0   38.20   16.00
   8   2   0    8.20   15.80
   8   2   0   21.40    2.50
  -8   2   0   25.10    2.50
   8   2   0   27.40    2.90
   8   2   0   22.00    2.70
   8   2   0   22.20    2.30
  -8   2   0   26.60    2.80
   8   2   0   23.30    2.30
  -8   2   0   21.30    2.30
   8   2   0   26.40    2.50
   8   2   0    8.50   16.00
  -8   2   0   24.80    2.50
   8   2   0   27.60    2.90
  -8   2   0   21.50    2.50
   8   2   0   24.50    2.00
  -8   2   0   22.40    2.40
  -8   2   0   20.80    2.00
  -8   2   0   29.20   15.00
  -8   2   0   25.40    1.90
   8   2   0   25.50    2.30
  -8   2   0   30.60   16.30
   8   2   0   19.80    2.20
   9  -2   0   17.90    2.20
  -9  -2   0   17.40    1.90
   9  -2   0   17.30    2.00
  -9  -2   0   28.30   20.60
   9  -2   0   24.90    3.10
   9  -2   0   21.80    2.20
  -9  -2   0   19.90    1.90
  -9  -2   0   17.30    1.90
  -9  -2   0   22.20    2.50
  -9  -2   0   20.30    2.10
  -9  -2   0   19.30    2.30
   9  -2   0   60.89   20.60
   9  -2   0   27.30    2.50
  -9  -2   0   18.60   19.40
   9  -2   0   18.00    2.60
   9  -2   0  -13.90   19.60
   9   2   0   16.20    2.40
   9   2   0   17.50    2.10
  -9   2   0   21.10    2.30
  -9   2   0   30.50   18.60
  -9   2   0   23.20    2.30
   9   2   0   48.10   20.60
   9   2   0   19.40    2.40
  -9   2   0   20.90    2.20
  -9   2   0   22.70    2.10
   9   2   0   23.80    2.20
  -9   2   0   21.40    2.20
   9   2   0   19.20    2.10
  -9   2   0   18.40    2.00
   9   2   0   23.30    2.40
   9   2   0   37.40   18.30
   9   2   0   19.80    3.00
  -9   2   0   20.70    1.90
  -9   2   0   46.10   21.80
   9   2   0   22.20    2.50
 -10  -2   0   -6.10   23.70
 -10  -2   0    3.30    2.30
 -10  -2   0    1.60    1.60
  10  -2   0  -21.10   24.20
  10  -2   0    9.60   23.20
  10  -2   0    5.70    2.80
  10  -2   0    3.00    1.60
 -10   2   0   -6.70   24.20
  10   2   0    3.10    1.60
  10   2   0    1.90    1.60
 -10   2   0   -9.60   22.40
  10   2   0   25.00   24.10
  10   2   0   -1.50   25.90
  11  -2   0   46.70    3.90
 -11  -2   0   48.30    4.50
 -11  -2   0   50.19    3.60
  11  -2   0   49.50    4.20
 -11  -2   0   51.49    3.90
 -11  -2   0   55.19    4.90
  11  -2   0  144.19   32.40
  11  -2   0   52.59    5.90
 -11  -2   0   50.99    4.10
  11  -2   0   35.70   29.80
 -11  -2   0   87.99   31.20
  11  -2   0   49.50    4.80
  11  -2   0   54.49    4.40
 -11  -2   0   71.29   30.70
 -11  -2   0   47.30    3.50
 -11   2   0   50.59    3.60
  11   2   0   44.40    4.80
 -11   2   0   56.29    4.50
 -11   2   0   19.70   30.10
 -11   2   0   46.40    3.50
  11   2   0   73.29   32.20
 -11   2   0   48.00    4.40
  11   2   0   53.09    4.20
 -11   2   0   74.99   28.90
 -11   2   0   51.59    3.90
  11   2   0   52.19    4.20
  11   2   0   62.99    6.00
  11   2   0   25.50   27.70
  11   2   0   49.20    4.00
 -11   2   0   49.90    4.10
  12  -2   0   23.50    3.20
  12  -2   0  -32.50   38.00
 -12  -2   0  -14.90   36.00
 -12  -2   0   16.50    2.50
 -12  -2   0   22.30    3.10
 -12  -2   0   17.60    2.10
  12  -2   0   22.10    4.10
  12  -2   0   31.80    3.10
  12  -2   0   21.80    3.00
 -12  -2   0   20.50    2.30
 -12  -2   0   20.40    3.60
  12  -2   0   18.10    3.30
 -12  -2   0   52.09   34.80
 -12  -2   0   18.20    2.60
  12  -2   0    9.20   33.50
  12   2   0   31.70   33.60
  12   2   0   37.20   40.10
  12   2   0   24.50    3.10
  12   2   0   29.40    3.60
 -12   2   0   20.60    3.60
 -12   2   0   18.70    2.40
  12   2   0   18.70    2.90
  12   2   0   18.50    2.70
 -12   2   0   22.60    2.50
 -12   2   0    1.30   34.10
 -12   2   0   34.90   38.60
 -12   2   0   19.20    2.10
 -12   2   0   24.40    3.20
  12   2   0   22.70    4.60
 -13  -2   0    3.10    2.10
 -13  -2   0    0.60    2.90
  13  -2   0   -1.00    2.90
  13  -2   0  -10.80   48.10
  13  -2   0    4.20    3.70
 -13  -2   0    8.60   43.40
  13  -2   0    2.30    4.90
  13  -2   0    1.80    2.60
 -13  -2   0    0.50    1.90
 -13  -2   0   -0.70    2.70
  13  -2   0   -6.30   42.10
 -13  -2   0    1.80    2.60
 -13  -2   0   -4.50   45.10
  13  -2   0   -4.60    2.80
 -13  -2   0    1.20    3.40
 -13   2   0   -1.10    2.20
 -13   2   0   -3.70   42.10
  13   2   0    0.70    5.00
 -13   2   0    1.30    3.60
 -13   2   0   -0.70    2.10
  13   2   0    3.60    3.50
 -13   2   0    0.20    3.70
 -13   2   0  -23.90   44.50
  13   2   0  -10.60   47.80
  13   2   0    1.50    2.60
  13   2   0   -0.40    2.90
  13   2   0    3.00    3.00
  13   2   0  -34.20   41.00
 -13   2   0   -0.60    3.10
  14  -2   0   42.20    5.00
 -14  -2   0   56.29    5.90
  14  -2   0   38.50    4.60
 -14  -2   0   21.50   66.69
  14  -2   0   35.60    6.50
  14  -2   0   -7.60   60.69
 -14  -2   0   42.60    4.80
 -14  -2   0   48.00    4.70
  14  -2   0   56.39    5.80
  14  -2   0   49.10    4.90
 -14  -2   0   47.90    4.30
 -14  -2   0   35.80    5.00
 -14  -2   0  -27.60   58.79
 -14  -2   0   61.59    5.40
 -14   2   0   53.39    4.90
 -14   2   0   46.00    4.80
  14   2   0   52.49    5.90
  14   2   0   52.69    5.40
 -14   2   0   40.50    5.60
  14   2   0   46.10    5.10
  14   2   0  172.38   66.19
 -14   2   0   49.70    4.60
 -14   2   0   42.50   53.79
  14   2   0   86.19   59.09
  14   2   0   57.39    6.70
 -14   2   0   47.80    4.30
 -14   2   0  232.68   59.39
 -15  -2   0   10.40    2.80
  15  -2   0    5.20    4.10
  15  -2   0   -1.00    6.70
  15  -2   0  -96.09   73.49
  15  -2   0    8.20    4.00
 -15  -2   0   10.90    3.50
 -15  -2   0   17.80    5.60
  15  -2   0 -123.29   77.09
 -15  -2   0  -36.70   72.69
 -15  -2   0    5.00    3.40
  15  -2   0   12.80    4.30
  15  -2   0    8.10    3.90
 -15  -2   0    7.10    4.90
 -15  -2   0    5.70    3.10
  15  -2   0    7.70    5.10
 -15   2   0    9.20    3.10
 -15   2   0    5.90    4.70
 -15   2   0    6.90    2.80
 -15   2   0   -6.20   75.39
 -15   2   0    7.20    3.30
  15   2   0   11.00    4.20
  15   2   0    8.00    4.30
  15   2   0    4.40    4.00
  15   2   0    1.10    6.70
 -15   2   0    5.70    5.40
  15   2   0    4.50   77.09
  15   2   0    5.30    5.30
 -16  -2   0    2.30    4.40
 -16  -2   0    2.30    6.20
  16  -2   0    3.10    8.30
 -16  -2   0    0.60    5.70
  16  -2   0   -0.90    6.30
 -16  -2   0   -0.80    3.70
 -16  -2   0    2.20    3.90
  16  -2   0    1.30    4.60
  16  -2   0    3.80    4.80
  16  -2   0    7.10    7.70
  16  -2   0    4.20    6.80
 -16   2   0    1.80    4.00
  16   2   0    1.60    7.20
 -16   2   0   -2.40    3.50
 -16   2   0    6.20    5.60
 -16   2   0    1.40    5.70
  16   2   0    1.00    4.70
  16   2   0    2.40    6.00
 -16   2   0   -0.10    3.20
  16   2   0    3.00    7.40
   0  -3   0   -0.30    0.30
   0  -3   0    0.70    0.20
   0  -3   0   -1.50    1.70
   0  -3   0   -0.10    0.30
   0  -3   0    0.00    0.20
   0  -3   0    0.80    0.20
   0  -3   0    0.20    0.20
   0  -3   0    0.30    0.20
   0  -3   0    0.50    0.20
   0  -3   0   -0.80    2.00
   0  -3   0    0.20    0.30
   0  -3   0    0.20    0.20
   0  -3   0    0.30    0.20
   0  -3   0   -0.30    0.20
   0   3   0    0.40    0.20
   0   3   0    0.00    0.20
   0   3   0    0.60    0.20
   0   3   0    0.10    0.40
   0   3   0   -0.20    0.20
   0   3   0    0.40    0.20
   0   3   0   -0.10    1.80
   0   3   0    0.10    0.20
   0   3   0    0.50    0.20
   0   3   0    0.00    0.20
   0   3   0   -0.10    0.20
   0   3   0   -0.10    0.30
   0   3   0    0.20    0.20
   0   3   0    0.30    2.10
   1  -3   0  355.86   21.10
  -1  -3   0  406.56   22.00
   1  -3   0  383.56   21.10
  -1  -3   0  362.96   21.10
  -1  -3   0  419.36   21.10
   1  -3   0  392.76   22.00
   1  -3   0  361.06   21.10
   1  -3   0  396.86   21.10
  -1  -3   0  416.16   21.10
  -1  -3   0  388.26   21.10
   1  -3   0  352.86   21.10
  -1  -3   0  438.16   21.10
   1  -3   0  367.36   21.10
   1  -3   0  415.36   21.10
   1  -3   0  404.66   21.10
   1  -3   0  392.86   22.10
  -1  -3   0  384.56   21.10
  -1  -3   0  340.97   21.10
  -1  -3   0  405.06   21.10
  -1  -3   0  377.96   22.00
   1  -3   0  410.46   21.10
  -1  -3   0  354.76   21.10
  -1  -3   0  358.66   21.10
   1  -3   0  371.06   21.10
   1  -3   0  371.96   21.10
  -1  -3   0  414.46   21.10
   1   3   0  365.86   21.10
   1   3   0  389.16   21.10
   1   3   0  392.76   21.10
  -1   3   0  343.77   21.10
  -1   3   0  427.96   21.10
   1   3   0  393.16   21.10
  -1   3   0  366.56   21.10
  -1   3   0  427.36   21.10
  -1   3   0  378.06   21.10
   1   3   0  359.56   21.10
   1   3   0  402.06   22.10
   1   3   0  363.16   21.10
   1   3   0  416.16   21.10
  -1   3   0  406.86   21.10
  -1   3   0  370.96   21.10
  -1   3   0  358.96   21.90
  -1   3   0  362.76   21.10
  -1   3   0  358.86   21.10
  -1   3   0  375.96   21.10
   1   3   0  415.26   21.10
  -1   3   0  413.66   21.10
  -1   3   0  371.46   21.10
   1   3   0  388.46   21.10
   1   3   0  398.96   21.10
   1   3   0  368.56   22.00
  -1   3   0  382.46   22.10
   1   3   0  368.36   21.10
   2  -3   0 4661.53  226.68
  -2  -3   0 4331.17  226.68
  -2  -3   0 4393.56  226.68
  -2  -3   0 3681.93  226.68
  -2  -3   0 3565.24  226.68
   2  -3   0 3675.33  226.68
  -2  -3   0 4298.97  226.68
   2  -3   0 3729.33  226.68
  -2  -3   0 4403.46  226.78
  -2  -3   0 4233.08  226.68
   2  -3   0 4629.74  226.68
  -2  -3   0 4029.10  226.78
  -2   3   0 4366.96  226.68
   2   3   0 3710.33  226.68
   2   3   0 3929.11  226.78
  -2   3   0 4345.17  226.68
  -2   3   0 4126.89  226.78
   2   3   0 3644.74  226.68
   2   3   0 4200.38  226.78
  -2   3   0 4623.94  226.68
   2   3   0 4298.97  226.68
   2   3   0 4256.57  226.68
  -2   3   0 4375.66  226.68
   3  -3   0   38.00    2.30
  -3  -3   0   39.20    2.30
   3  -3   0   34.50    2.10
  -3  -3   0   33.20    2.10
  -3  -3   0   42.60    5.90
  -3  -3   0   37.80    2.20
  -3  -3   0   35.40    2.20
   3  -3   0   37.40    2.30
  -3  -3   0   36.30    2.10
  -3  -3   0   43.50    6.40
  -3  -3   0   37.00    2.20
   3  -3   0   32.30    2.20
  -3  -3   0   39.00    2.20
  -3  -3   0   35.10    2.50
   3  -3   0   36.40    2.20
  -3  -3   0   44.00    6.10
   3  -3   0   34.30    2.10
   3  -3   0   37.20    2.20
   3  -3   0   35.20    2.20
   3  -3   0   35.50    2.60
  -3  -3   0   37.00    2.10
  -3  -3   0   39.90    2.10
   3  -3   0   30.90    5.90
   3  -3   0   50.09    6.50
  -3  -3   0   34.00    2.20
  -3  -3   0   36.70    2.20
   3  -3   0   38.70    2.20
   3  -3   0   34.50    2.20
   3   3   0   42.70    5.80
  -3   3   0   36.70    2.20
   3   3   0   32.20    2.20
  -3   3   0   41.10    2.50
  -3   3   0   35.20    2.30
  -3   3   0   38.70    5.70
   3   3   0   40.00    2.20
   3   3   0   34.30    2.10
  -3   3   0   32.50    2.10
  -3   3   0   35.70    2.20
   3   3   0   36.90    2.20
  -3   3   0   46.80    6.60
   3   3   0   38.10    2.20
  -3   3   0   38.20    2.30
  -3   3   0   34.90    2.30
   3   3   0   35.80    2.20
   3   3   0   32.30    2.20
   3   3   0   34.70    2.30
  -3   3   0   35.30    2.10
  -3   3   0   36.00    2.10
   3   3   0   42.70    2.20
   3   3   0   51.39    6.20
   3   3   0   36.50    2.30
  -3   3   0   34.20    2.20
   4  -3   0  276.07   15.60
   4  -3   0  295.97   15.60
   4  -3   0  279.57   15.60
  -4  -3   0  265.87   19.30
   4  -3   0  276.67   15.60
  -4  -3   0  288.57   15.60
  -4  -3   0  291.47   15.60
  -4  -3   0  271.67   15.70
   4  -3   0  292.77   15.60
   4  -3   0  270.37   15.70
  -4  -3   0  278.97   15.60
  -4  -3   0  283.47   15.60
   4  -3   0  276.17   15.60
  -4  -3   0  277.27   19.60
   4  -3   0  237.08   19.50
   4  -3   0  324.17   19.90
   4  -3   0  283.07   15.50
   4  -3   0  277.27   15.60
  -4  -3   0  294.67   15.60
  -4  -3   0  284.87   15.50
  -4  -3   0  284.47   15.70
  -4  -3   0  281.57   15.60
   4  -3   0  278.77   15.60
   4  -3   0  287.57   15.60
  -4  -3   0  288.57   15.60
  -4   3   0  290.57   15.60
   4   3   0  268.57   19.70
  -4   3   0  276.87   15.60
  -4   3   0  266.67   15.50
   4   3   0  289.27   15.70
   4   3   0  281.97   15.60
   4   3   0  289.17   15.60
  -4   3   0  285.27   15.60
  -4   3   0  290.07   15.60
   4   3   0  282.67   15.50
   4   3   0  285.07   15.60
   4   3   0  289.67   15.60
   4   3   0  286.77   15.60
  -4   3   0  295.87   15.60
   4   3   0  288.97   15.60
   4   3   0  286.37   15.60
  -4   3   0  277.17   15.60
   4   3   0  277.87   15.60
   4   3   0  277.77   19.30
  -4   3   0  281.17   19.20
  -4   3   0  281.77   15.70
  -4   3   0  279.17   15.60
   4   3   0  284.27   15.60
  -4   3   0  272.77   15.60
  -4   3   0  274.87   15.60
   4   3   0  267.47   15.60
   5  -3   0    7.60    1.40
   5  -3   0    5.90    0.90
  -5  -3   0    4.10    8.40
  -5  -3   0   10.70    1.20
   5  -3   0   -1.30    8.10
  -5  -3   0    7.10    0.90
  -5  -3   0    8.70    1.10
  -5  -3   0    6.10    7.80
  -5  -3   0   15.20    1.80
  -5  -3   0    7.40    0.80
   5  -3   0    6.40    1.00
  -5  -3   0    9.30    1.10
   5  -3   0    9.10    0.90
   5  -3   0    9.90    1.00
   5  -3   0   23.20    8.90
   5  -3   0    6.80    1.30
   5  -3   0   12.30    1.20
  -5  -3   0    7.40    1.00
  -5  -3   0    9.10    1.30
   5  -3   0    8.40    1.00
  -5  -3   0    5.60    0.90
  -5  -3   0    9.50    1.00
   5  -3   0    7.10    0.90
   5  -3   0    6.70    0.90
   5  -3   0    9.70    1.10
   5   3   0    8.70    1.00
  -5   3   0    9.50    1.60
   5   3   0   11.40    1.40
   5   3   0    8.60    1.10
  -5   3   0   10.80    1.00
  -5   3   0    9.30    1.20
   5   3   0    6.40    0.90
  -5   3   0    9.00    1.10
  -5   3   0    4.00    7.90
   5   3   0   10.70    1.00
  -5   3   0    8.80    1.20
   5   3   0    6.60    1.00
   5   3   0   10.50    1.10
   5   3   0   12.10    7.80
  -5   3   0    9.00    1.10
   5   3   0    9.00    1.00
  -5   3   0    6.50    1.20
   5   3   0    8.90    1.50
  -5   3   0    9.30    1.00
  -5   3   0    7.60    0.90
  -5   3   0    9.20    1.20
  -5   3   0    9.70    1.00
   5   3   0    2.40    8.70
   5   3   0    7.00    0.90
  -5   3   0   11.00    1.20
   5   3   0    8.70    1.00
  -5   3   0   13.60    9.80
   5   3   0    9.90    1.20
  -6  -3   0    0.90    1.20
   6  -3   0   -4.80   10.40
   6  -3   0    0.80    1.10
  -6  -3   0    0.50    0.60
  -6  -3   0    0.40    0.80
   6  -3   0    0.60    1.00
   6  -3   0    1.10    0.90
  -6  -3   0   -3.90   10.40
   6  -3   0   -0.40    1.10
  -6  -3   0    0.50    0.70
   6  -3   0   17.00   10.20
   6  -3   0    0.80    1.40
  -6  -3   0    0.30    1.00
  -6  -3   0    0.30    0.90
   6  -3   0   -1.10    1.30
   6  -3   0    0.50    1.10
  -6  -3   0   -0.30    1.20
  -6  -3   0    0.40    1.10
   6  -3   0   -0.20    0.90
   6  -3   0   -0.20    0.90
   6  -3   0    0.50    0.70
  -6  -3   0   -0.90    1.10
   6  -3   0    2.70    1.10
  -6  -3   0   -0.60    1.70
  -6   3   0   -3.10    9.60
  -6   3   0    0.60    1.30
   6   3   0   -1.60    0.80
   6   3   0   -0.70    0.90
   6   3   0    0.30    1.00
  -6   3   0    0.50    0.60
  -6   3   0    2.90    1.20
   6   3   0   -0.20    0.80
   6   3   0    0.80    1.30
  -6   3   0   -0.40    0.60
  -6   3   0   -8.00   10.60
  -6   3   0    2.80    2.00
  -6   3   0    0.80    0.80
   6   3   0    2.90   10.00
   6   3   0    4.10   11.80
   6   3   0    0.30    0.90
  -6   3   0    1.10    0.80
  -6   3   0   -0.10    1.20
  -6   3   0   -0.70    0.80
   6   3   0    0.30    0.90
  -6   3   0    0.20    1.20
   6   3   0    0.00    0.90
   6   3   0    0.30    0.90
   6   3   0   -0.30    1.20
   6   3   0    0.60    1.00
  -6   3   0    1.20    1.10
   6   3   0    0.90    0.80
  -6   3   0    1.00    0.80
  -7  -3   0   20.60   14.50
  -7  -3   0   -2.10   13.50
   7  -3   0   11.80    1.40
   7  -3   0    7.10    1.40
   7  -3   0   12.00    1.60
  -7  -3   0    9.70    1.10
  -7  -3   0   12.50    1.40
  -7  -3   0    8.10    1.50
  -7  -3   0   11.70    1.70
   7  -3   0   10.30    1.40
   7  -3   0    6.90   12.60
  -7  -3   0   13.70    1.50
   7  -3   0    9.60    1.50
  -7  -3   0   16.20    1.80
   7  -3   0    9.00    2.00
   7  -3   0   10.20    1.50
   7  -3   0   14.00    1.80
  -7  -3   0   11.10    1.80
   7  -3   0    9.90    1.40
   7  -3   0   20.30   13.70
   7  -3   0   13.40    2.10
  -7  -3   0    7.80    2.30
  -7  -3   0    8.20    1.20
  -7  -3   0   16.90    2.00
   7   3   0    7.60    1.30
   7   3   0   10.10    1.30
   7   3   0   12.00    1.70
   7   3   0   14.10    2.00
   7   3   0    9.20    1.20
  -7   3   0   25.20   13.60
   7   3   0   12.70   13.40
  -7   3   0   10.00    1.90
  -7   3   0   13.60    1.70
   7   3   0    1.80   13.60
  -7   3   0   10.00    1.60
  -7   3   0   10.00    1.20
   7   3   0   11.60    1.30
  -7   3   0   10.90    1.20
  -7   3   0   10.80    1.80
  -7   3   0    7.30    1.20
  -7   3   0   13.50    1.50
   7   3   0   13.80    1.60
  -7   3   0    9.60    1.50
   7   3   0    7.00    1.30
  -7   3   0   14.90    2.70
   7   3   0    9.30    1.80
  -7   3   0    6.50   12.10
   7   3   0    8.80    1.40
   7   3   0   10.90    1.40
  -7   3   0   14.90    1.40
  -7   3   0   13.70    1.50
   7   3   0    7.70    1.50
   8  -3   0  126.79   19.80
   8  -3   0  108.29    7.40
   8  -3   0  108.59    6.80
  -8  -3   0  155.18   19.30
  -8  -3   0  107.39    6.50
   8  -3   0  113.59    6.60
  -8  -3   0  107.59    6.40
   8  -3   0  109.49    6.60
   8  -3   0  108.49    6.80
  -8  -3   0  128.49   18.90
  -8  -3   0  103.89    6.30
   8  -3   0  113.09    7.30
  -8  -3   0  117.09    6.80
  -8  -3   0  108.59    6.50
  -8  -3   0  114.59    7.10
   8  -3   0  116.59    6.60
   8  -3   0  156.78   20.30
  -8  -3   0  118.39    6.60
  -8   3   0  112.49    7.10
  -8   3   0  107.89    6.30
   8   3   0  108.39    6.60
   8   3   0  101.09    7.10
   8   3   0  117.29    6.80
  -8   3   0  172.98   19.10
  -8   3   0  114.49    6.40
   8   3   0  106.79    6.60
  -8   3   0  112.29    6.90
   8   3   0   98.69    6.60
  -8   3   0  116.79    6.70
  -8   3   0  121.89    6.70
  -8   3   0  126.19   19.00
   8   3   0  104.59    6.80
  -8   3   0  116.29    6.60
   8   3   0  112.99    6.50
   8   3   0  105.89    6.50
   8   3   0   83.09   19.30
   8   3   0  105.49    6.50
   8   3   0  114.29   18.30
  -9  -3   0    5.30    2.00
  -9  -3   0    8.60    1.50
   9  -3   0    5.30    1.80
   9  -3   0    9.20    1.80
   9  -3   0    9.80    2.70
  -9  -3   0   -1.20   19.00
   9  -3   0   -6.00   18.40
   9  -3   0    6.00    2.30
  -9  -3   0    5.40   19.60
  -9  -3   0    6.00    1.20
  -9  -3   0    8.10    1.70
  -9  -3   0    6.40    1.10
   9  -3   0    3.10    1.40
  -9  -3   0    8.70    1.40
   9  -3   0    5.40    1.40
   9  -3   0    8.60   20.20
   9   3   0    6.30    1.80
   9   3   0    4.40    2.40
   9   3   0    8.60    1.60
  -9   3   0   12.50   19.90
   9   3   0  -25.60   18.50
   9   3   0   16.20   21.20
  -9   3   0    8.40    1.50
   9   3   0    6.70    1.70
   9   3   0    9.30    1.80
  -9   3   0    2.70   19.10
  -9   3   0    7.00    1.50
   9   3   0    7.60    2.10
  -9   3   0    6.50    1.80
  -9   3   0    6.00    1.60
   9   3   0   10.00    1.80
   9   3   0    6.10    1.80
  -9   3   0    4.60    1.20
  -9   3   0    7.50    1.20
  10  -3   0    5.40   24.70
  10  -3   0   -6.10   24.20
 -10  -3   0   29.60   27.40
 -10  -3   0   10.90    2.00
  10  -3   0   22.10    2.70
 -10  -3   0   12.50    2.60
  10  -3   0   11.10    1.90
 -10  -3   0   11.30   24.60
  10  -3   0   19.30    2.30
 -10  -3   0   17.10    2.20
  10  -3   0   12.30    1.90
  10  -3   0   17.60    3.30
  10  -3   0   16.30    3.00
 -10  -3   0   11.30    1.80
 -10  -3   0   15.90    1.70
 -10  -3   0   13.00    1.60
  10   3   0   15.60    2.20
  10   3   0   10.70    2.10
  10   3   0   19.00    2.90
  10   3   0    7.70    2.30
  10   3   0   11.40    1.90
  10   3   0   15.90    3.20
 -10   3   0   16.30    2.40
 -10   3   0    8.50   26.50
 -10   3   0   14.30    1.50
  10   3   0    9.10   25.10
 -10   3   0   12.30    1.70
 -10   3   0   -3.90   25.20
 -10   3   0   14.80    2.20
 -10   3   0   10.00    1.70
  10   3   0   12.70    2.00
  11  -3   0   73.59   29.20
  11  -3   0   30.10    4.20
  11  -3   0   28.10    3.40
  11  -3   0   31.00    3.50
 -11  -3   0   32.70    2.70
 -11  -3   0   19.80    2.90
  11  -3   0   49.99   30.50
 -11  -3   0   20.10    3.20
 -11  -3   0   27.60    3.20
 -11  -3   0    8.10   28.60
  11  -3   0   31.20    3.10
 -11  -3   0   21.40   30.40
  11  -3   0   36.20    3.60
 -11  -3   0   24.30    2.70
 -11  -3   0   22.80    2.90
 -11   3   0   34.10    3.80
  11   3   0   34.30    4.10
 -11   3   0   30.80    2.90
  11   3   0   37.30    3.50
  11   3   0   28.80    3.00
 -11   3   0   30.60    2.60
 -11   3   0   27.90    3.00
 -11   3   0   32.20    3.10
 -11   3   0   33.30   28.40
 -11   3   0    8.30   30.40
  11   3   0   29.70    3.40
  11   3   0   68.49   31.40
  11   3   0   26.90    3.20
  11   3   0   17.80   27.40
  11   3   0   36.10    4.20
  12  -3   0  -13.10   33.20
 -12  -3   0   -0.80    2.30
  12  -3   0   -1.60    2.50
 -12  -3   0   -0.40   36.80
  12  -3   0   -4.10    4.00
 -12  -3   0   68.89   36.30
  12  -3   0   -1.90    2.90
 -12  -3   0   -0.70    2.60
 -12  -3   0    1.70    1.80
 -12  -3   0   -1.90    2.10
  12  -3   0    0.10    2.20
  12  -3   0   26.70   38.80
  12  -3   0    0.20    2.40
 -12  -3   0    1.30    1.60
 -12  -3   0   -0.30    3.10
 -12   3   0   -0.30    1.80
  12   3   0   -0.70    2.30
 -12   3   0   -0.80    2.00
 -12   3   0   38.00   34.40
 -12   3   0   -2.20    3.70
 -12   3   0    0.40    3.20
 -12   3   0   -0.10    1.60
  12   3   0    1.80    4.10
  12   3   0    1.60    3.00
  12   3   0   -1.60    2.40
 -12   3   0   -7.30   37.50
  12   3   0   -2.30   34.90
  12   3   0   29.40   39.70
  12   3   0    0.00    2.40
  13  -3   0    3.80    2.80
 -13  -3   0   47.80   46.10
  13  -3   0   18.90   42.80
 -13  -3   0  -25.10   44.10
  13  -3   0    9.70    2.80
 -13  -3   0    6.10    2.00
  13  -3   0    4.20    2.90
 -13  -3   0    1.00    3.80
  13  -3   0  -26.20   48.30
 -13  -3   0    6.90    2.60
  13  -3   0    6.20    3.70
  13  -3   0    4.00    2.60
  13  -3   0    5.10    4.80
 -13  -3   0    6.40    2.20
 -13  -3   0    4.70    3.30
 -13   3   0    5.70    2.00
  13   3   0    7.70    2.90
 -13   3   0    2.70    3.10
  13   3   0    4.10    5.00
 -13   3   0   92.19   49.20
  13   3   0    7.50    3.80
  13   3   0    8.40    2.90
  13   3   0   63.59   42.50
  13   3   0    8.30    3.20
 -13   3   0   38.50   43.20
  13   3   0  -10.80   49.20
 -13   3   0    3.00    3.30
 -13   3   0    8.60    2.40
 -14  -3   0   -0.20    3.90
  14  -3   0  -46.80   63.09
 -14  -3   0   31.10   63.79
  14  -3   0   -1.60    3.10
  14  -3   0   -1.00    4.20
 -14  -3   0    1.10    2.30
  14  -3   0   -1.40    3.20
 -14  -3   0    5.90    3.00
  14  -3   0    3.30    3.00
  14  -3   0    6.50    3.70
  14  -3   0  -11.90   91.69
 -14  -3   0  120.59   57.79
 -14  -3   0    3.40    2.50
  14  -3   0    0.00    5.10
 -14  -3   0    8.20    5.10
 -14  -3   0    4.00    3.00
  14   3   0    2.60    4.40
 -14   3   0   47.10   60.39
 -14   3   0    2.50    2.80
  14   3   0  -69.39   52.09
  14   3   0    0.60    3.00
 -14   3   0   55.39   54.69
 -14   3   0    1.60    2.30
 -14   3   0   -0.20    2.60
  14   3   0    0.60    5.80
  14   3   0    4.60    3.50
  14   3   0   15.40   62.69
 -14   3   0   -0.90    3.60
  15  -3   0  149.29   11.30
 -15  -3   0  155.58   12.10
  15  -3   0  120.59   76.79
 -15  -3   0  119.29   67.59
 -15  -3   0  174.08   10.80
 -15  -3   0  167.08   10.20
 -15  -3   0  184.58   11.20
  15  -3   0  170.88   11.20
 -15  -3   0  167.18   12.50
  15  -3   0  178.88   12.50
  15  -3   0  175.08   11.70
 -15  -3   0  346.07   76.09
  15  -3   0  172.38   11.00
  15  -3   0  155.38   13.70
  15  -3   0  150.78   82.69
 -15  -3   0  161.68   10.40
 -15   3   0  161.88   12.30
 -15   3   0  153.78   10.30
 -15   3   0  179.78   10.70
  15   3   0  177.08   11.50
  15   3   0  263.97   83.39
 -15   3   0  160.58   12.10
 -15   3   0  -30.80   75.59
  15   3   0  178.98   12.50
  15   3   0  172.08   11.30
  15   3   0  159.68   13.80
 -15   3   0  176.98   10.50
  15   3   0  170.98   11.40
 -16  -3   0    4.90    3.70
  16  -3   0   -1.10    4.60
  16  -3   0   -0.90    8.40
  16  -3   0    2.40    4.70
  16  -3   0    1.40    6.40
 -16  -3   0    2.30    4.10
 -16  -3   0    6.40    5.90
 -16  -3   0   -1.90    6.30
 -16   3   0    5.30    5.80
  16   3   0   -2.40    6.10
  16   3   0    4.00    4.80
 -16   3   0    5.30    3.70
 -16   3   0    4.20    3.80
  16   3   0    2.40    7.60
 -16   3   0    0.60    6.30
 -16   3   0    0.30    3.20
   0  -4   0 9210.88  440.96
   0  -4   0 7014.50  440.86
   0  -4   0 6859.61  440.86
   0  -4   0 7967.20  440.96
   0  -4   0 8597.64  440.86
   0  -4   0 8886.01  440.96
   0  -4   0 9202.48  440.96
   0   4   0 7359.56  440.96
   0   4   0 8158.18  440.96
   0   4   0 8924.61  440.96
   0   4   0 7476.85  440.86
   0   4   0 8506.05  440.86
   0   4   0 7796.12  440.96
   0   4   0 8119.99  440.96
   0   4   0 8028.10  440.86
   0   4   0 8039.20  440.96
   0   4   0 7823.52  440.86
   0   4   0 7436.36  440.86
  -1  -4   0 1180.68   59.99
  -1  -4   0 1188.38   60.99
  -1  -4   0 1113.19   59.99
   1  -4   0 1136.99   59.99
   1  -4   0 1147.79   59.99
  -1  -4   0 1142.89   60.99
   1  -4   0 1064.69   60.99
   1  -4   0 1061.69   59.99
   1  -4   0 1107.39   59.89
   1  -4   0 1012.80   59.89
  -1  -4   0 1030.80   59.89
   1  -4   0 1030.40   59.89
   1  -4   0 1072.29   60.89
  -1  -4   0 1010.40   59.89
  -1  -4   0 1212.98   59.99
  -1  -4   0 1112.29   59.89
  -1  -4   0 1146.89   59.89
  -1  -4   0 1142.69   59.89
   1  -4   0 1036.60   59.89
   1  -4   0 1031.50   59.89
  -1  -4   0 1038.30   59.89
   1  -4   0 1050.79   59.89
   1   4   0 1157.58   59.99
   1   4   0 1174.88   59.99
   1   4   0 1121.59   59.89
   1   4   0 1006.80   59.89
   1   4   0 1016.00   59.89
  -1   4   0 1191.28   59.99
   1   4   0 1122.29   59.99
  -1   4   0 1023.70   59.89
  -1   4   0 1150.58   59.99
  -1   4   0 1083.69   59.89
   1   4   0 1063.59   59.89
   1   4   0 1040.90   59.99
  -1   4   0 1027.10   59.89
   1   4   0 1098.09   59.99
  -1   4   0  999.00   59.89
  -1   4   0 1079.09   60.99
  -1   4   0 1001.30   59.89
  -1   4   0 1057.09   60.89
  -1   4   0 1146.09   59.99
  -1   4   0 1176.58   59.89
   1   4   0 1168.08   59.99
   1   4   0 1164.78   59.89
   1   4   0 1170.88   60.99
   1   4   0 1112.09   59.89
  -1   4   0 1110.39   59.99
   1   4   0 1143.09   60.99
   1   4   0 1075.59   59.89
   2  -4   0 1081.49   59.29
   2  -4   0 1090.29   59.29
  -2  -4   0 1096.59   59.29
  -2  -4   0 1092.09   59.29
   2  -4   0 1091.19   59.39
   2  -4   0 1081.69   59.29
  -2  -4   0 1098.89   60.59
   2  -4   0 1099.69   59.29
  -2  -4   0 1085.09   59.29
  -2  -4   0 1073.09   59.29
  -2  -4   0 1025.70   59.29
   2  -4   0 1049.79   59.29
  -2  -4   0 1104.09   59.29
  -2  -4   0 1066.19   59.29
  -2  -4   0 1150.68   59.39
  -2  -4   0 1099.09   59.29
  -2  -4   0 1120.19   60.59
  -2  -4   0 1108.79   59.39
  -2  -4   0 1031.20   59.29
   2  -4   0 1100.09   59.29
   2  -4   0 1102.59   59.29
  -2  -4   0 1166.78   59.39
   2  -4   0 1050.09   60.59
   2  -4   0 1064.59   59.29
   2  -4   0 1085.19   59.29
   2  -4   0 1068.69   60.69
  -2   4   0 1092.99   59.29
  -2   4   0 1104.59   59.39
  -2   4   0 1095.39   60.79
   2   4   0 1039.20   59.29
  -2   4   0 1129.79   59.29
  -2   4   0 1135.19   59.29
   2   4   0 1046.90   59.29
  -2   4   0 1056.89   59.29
   2   4   0 1101.49   59.29
   2   4   0 1125.79   60.69
  -2   4   0 1046.70   59.29
  -2   4   0 1072.19   59.29
   2   4   0 1154.18   59.39
   2   4   0 1049.09   59.29
  -2   4   0 1009.50   59.29
  -2   4   0 1106.19   59.29
   2   4   0 1048.60   59.29
   2   4   0 1099.39   59.29
  -2   4   0 1119.39   59.29
   2   4   0 1058.59   59.29
  -2   4   0 1042.70   59.29
   2   4   0 1009.50   59.29
   2   4   0 1195.98   59.39
  -2   4   0 1075.69   60.49
  -2   4   0 1024.00   59.29
  -3  -4   0    0.80    0.50
   3  -4   0    0.10    0.40
  -3  -4   0    0.30    0.50
  -3  -4   0    0.10    0.40
  -3  -4   0    1.00    0.40
   3  -4   0    0.60    0.80
  -3  -4   0    0.30    0.50
  -3  -4   0    0.50    0.50
   3  -4   0    0.40    0.50
  -3  -4   0    0.70    0.50
  -3  -4   0    0.50    0.60
   3  -4   0   -0.90    0.70
   3  -4   0    0.20    0.50
   3  -4   0   -1.80    5.00
  -3  -4   0   -2.70    5.10
   3  -4   0    3.30    5.40
  -3  -4   0    0.20    0.50
  -3  -4   0   -3.60    4.50
   3  -4   0   -0.20    0.40
   3  -4   0    0.80    0.40
   3  -4   0   -0.40    0.90
   3  -4   0    1.10    0.40
  -3  -4   0    1.20    0.90
   3  -4   0   -0.10    0.50
  -3  -4   0    0.30    0.40
   3  -4   0    1.00    0.50
  -3  -4   0    0.90    0.70
   3  -4   0    0.20    0.50
   3   4   0    0.50    0.50
  -3   4   0    1.60    0.70
   3   4   0    1.50    0.80
   3   4   0   -1.90    5.50
   3   4   0   -0.30    0.50
  -3   4   0    0.00    0.50
   3   4   0    0.20    0.50
  -3   4   0   -5.90    4.60
  -3   4   0    0.50    0.60
  -3   4   0    0.10    0.60
  -3   4   0    0.70    0.60
   3   4   0   -0.40    0.50
   3   4   0    0.30    0.60
  -3   4   0   -2.60    5.10
  -3   4   0   -0.20    0.40
   3   4   0    1.20    0.40
  -3   4   0    0.10    0.40
   3   4   0  -12.20    4.40
   3   4   0    0.90    0.60
  -3   4   0   -0.20    0.40
  -3   4   0   -0.40    0.70
   3   4   0    0.40    0.50
   3   4   0    0.70    0.50
  -3   4   0    0.70    1.00
   3   4   0    2.20    0.70
  -4  -4   0  747.63   39.70
  -4  -4   0  736.13   39.60
   4  -4   0  702.23   39.60
   4  -4   0  729.03   39.60
  -4  -4   0  735.13   39.60
   4  -4   0  697.33   39.60
  -4  -4   0  691.03   43.80
   4  -4   0  743.83   39.70
  -4  -4   0  733.73   39.60
  -4  -4   0  712.03   39.60
   4  -4   0  726.43   39.60
  -4  -4   0  678.63   42.20
   4  -4   0  689.93   42.70
   4  -4   0  714.33   39.60
   4  -4   0  736.13   39.60
   4  -4   0  716.63   39.60
  -4  -4   0  723.43   39.60
   4  -4   0  722.33   39.60
   4  -4   0  740.03   39.70
  -4  -4   0  687.23   43.50
   4  -4   0  716.13   39.60
  -4  -4   0  724.53   39.70
  -4  -4   0  707.33   39.50
  -4  -4   0  718.93   39.60
   4  -4   0  721.93   39.70
  -4  -4   0  735.83   39.60
  -4  -4   0  732.43   39.60
   4  -4   0  764.82   42.70
   4   4   0  717.23   39.50
   4   4   0  720.93   39.70
  -4   4   0  757.82   39.80
  -4   4   0  816.02   42.40
   4   4   0  738.43   42.70
  -4   4   0  703.93   39.60
  -4   4   0  728.83   39.60
   4   4   0  710.53   39.60
  -4   4   0  720.73   39.60
   4   4   0  754.82   39.70
   4   4   0  691.43   42.40
  -4   4   0  695.73   39.60
  -4   4   0  728.53   39.70
  -4   4   0  725.63   39.60
   4   4   0  716.73   39.60
   4   4   0  717.93   39.60
   4   4   0  712.03   39.70
   4   4   0  716.13   39.60
   4   4   0  704.03   39.60
   4   4   0  746.33   39.60
  -4   4   0  703.33   39.60
  -4   4   0  709.33   39.70
  -4   4   0  797.42   43.30
   4   4   0  696.13   39.60
   4   4   0  732.83   39.60
  -4   4   0  695.03   39.60
   5  -4   0    1.10    0.70
  -5  -4   0    1.00    0.80
   5  -4   0    0.50    0.80
   5  -4   0    3.80    1.20
   5  -4   0    1.30    0.70
  -5  -4   0    0.30    1.00
  -5  -4   0    0.10    0.70
  -5  -4   0    0.60    1.00
   5  -4   0    0.50    0.80
   5  -4   0   -7.50   15.30
  -5  -4   0    1.20    0.60
  -5  -4   0    1.80    0.90
  -5  -4   0    1.40    1.50
   5  -4   0    0.70    0.70
   5  -4   0    1.90    0.70
   5  -4   0    1.10    0.80
  -5  -4   0   -9.70    8.50
  -5  -4   0    2.20    1.00
   5  -4   0    1.30    0.80
  -5  -4   0    1.80    8.40
   5  -4   0    6.50    8.70
   5  -4   0    0.80    0.80
  -5  -4   0    1.20    0.50
  -5  -4   0   -3.00    8.20
   5  -4   0    0.70    1.30
   5  -4   0    1.70    0.70
   5   4   0    1.60    0.90
   5   4   0    0.90    0.90
   5   4   0    1.30    1.20
  -5   4   0    0.80    0.90
  -5   4   0    0.60    0.70
  -5   4   0    1.00    9.20
   5   4   0    0.70    0.90
  -5   4   0    1.40    0.60
  -5   4   0    1.10    0.90
  -5   4   0    0.20    1.10
  -5   4   0    2.80    1.70
   5   4   0    1.30    0.70
   5   4   0    1.10    0.60
   5   4   0    6.10    9.30
  -5   4   0    1.40    0.60
   5   4   0    0.70    0.70
   5   4   0    1.20    0.80
   5   4   0    1.30    0.80
   5   4   0    2.80    0.80
  -5   4   0    0.40    0.70
  -5   4   0    4.70    8.40
  -5   4   0    2.00    1.10
   5   4   0    1.00    1.10
   5   4   0    2.00    8.10
  -5   4   0    1.30    0.70
  -5   4   0    1.30    1.00
   5   4   0    2.80    0.80
   6  -4   0  208.08   13.10
   6  -4   0  318.87   22.60
   6  -4   0  220.58   12.80
   6  -4   0  221.38   12.80
  -6  -4   0  260.87   22.10
   6  -4   0  222.38   12.80
   6  -4   0  254.27   21.70
  -6  -4   0  226.38   12.90
   6  -4   0  231.48   12.80
   6  -4   0  243.48   12.80
  -6  -4   0  238.78   12.90
  -6  -4   0  229.78   13.00
  -6  -4   0  226.98   12.80
   6  -4   0  230.08   12.90
  -6  -4   0  237.98   12.70
  -6  -4   0  233.28   13.00
   6  -4   0  228.38   12.90
  -6  -4   0  270.67   22.60
  -6  -4   0  214.28   13.10
   6  -4   0  227.28   13.00
  -6  -4   0  228.68   12.90
  -6  -4   0  225.68   12.80
  -6  -4   0  227.28   12.80
   6  -4   0  220.58   12.70
   6  -4   0  221.88   12.90
  -6   4   0  235.08   20.80
  -6   4   0  182.08   19.30
   6   4   0  234.08   12.90
  -6   4   0  230.18   12.90
   6   4   0  277.77   21.80
  -6   4   0  225.38   12.90
  -6   4   0  229.18   12.70
   6   4   0  228.08   12.70
  -6   4   0  233.08   12.80
  -6   4   0  243.38   13.00
  -6   4   0  237.08   12.90
  -6   4   0  221.28   12.80
   6   4   0  238.28   12.90
   6   4   0  238.08   13.00
   6   4   0  213.88   12.80
   6   4   0  234.38   12.90
   6   4   0  231.58   12.80
   6   4   0  242.58   13.10
   6   4   0  207.68   22.70
   6   4   0  240.78   13.00
  -6   4   0  232.08   13.30
  -6   4   0  222.78   12.80
  -6   4   0  229.88   12.90
   6   4   0  237.18   12.90
  -6   4   0  234.38   12.90
  -7  -4   0  145.09    7.50
   7  -4   0  129.09    7.60
  -7  -4   0  133.79    7.40
   7  -4   0  132.89    7.50
  -7  -4   0  122.89    7.70
   7  -4   0  133.79    7.70
   7  -4   0  134.59    7.60
   7  -4   0  128.59    7.40
   7  -4   0  131.49    7.60
   7  -4   0  124.79    8.00
  -7  -4   0  122.19   16.70
  -7  -4   0  127.39    7.60
   7  -4   0  125.79    7.70
   7  -4   0  134.39    8.00
  -7  -4   0  132.59    7.50
   7  -4   0  128.39    7.50
  -7  -4   0  133.79    8.20
   7  -4   0  130.79    7.60
  -7  -4   0  131.89    7.60
   7  -4   0  171.08   17.90
  -7  -4   0  131.89    7.60
  -7  -4   0  150.28   17.90
   7  -4   0  144.09   17.40
  -7  -4   0  136.69    7.60
   7  -4   0  130.39    7.50
  -7   4   0  129.79    7.70
  -7   4   0  148.49   17.70
   7   4   0  131.39    8.00
   7   4   0  143.29    7.50
   7   4   0  123.29    8.00
   7   4   0  127.69    7.50
   7   4   0  131.69    7.70
   7   4   0  131.69    7.70
  -7   4   0  128.09    7.40
  -7   4   0  129.79    7.40
   7   4   0  131.09    7.40
   7   4   0  131.39    7.60
  -7   4   0  135.49    7.50
  -7   4   0  135.49    7.60
  -7   4   0  119.49    7.80
   7   4   0  139.69   17.00
  -7   4   0  129.09    8.20
  -7   4   0  119.29    7.60
   7   4   0  112.89   17.80
   7   4   0  132.29    7.50
   7   4   0  130.49    7.60
   7   4   0  133.39    7.60
  -7   4   0  106.39   16.20
   7   4   0  125.59    7.50
  -7   4   0  122.19    7.70
  -7   4   0  131.59    7.40
  -7   4   0  125.69    7.70
   8  -4   0   16.50    1.80
  -8  -4   0    0.50   16.40
  -8  -4   0   15.60    1.80
   8  -4   0   36.80   17.00
  -8  -4   0   15.10    1.50
   8  -4   0    9.30    1.80
   8  -4   0   19.40    1.80
  -8  -4   0    9.90    1.50
  -8  -4   0   10.70    2.00
   8  -4   0   15.20    2.80
   8  -4   0   16.30    2.20
  -8  -4   0   16.90    1.80
  -8  -4   0    2.00   15.50
  -8  -4   0   18.30    2.40
   8  -4   0   12.90    1.60
   8  -4   0   39.90   16.70
   8   4   0   14.80    2.00
  -8   4   0    0.40   18.20
  -8   4   0   15.30    2.00
  -8   4   0   18.90    1.60
   8   4   0   17.90    2.10
  -8   4   0   15.30    1.70
   8   4   0   28.20   15.20
   8   4   0   14.80    1.60
  -8   4   0   12.40    2.30
   8   4   0   14.40    1.70
   8   4   0   17.40    1.90
  -8   4   0   13.60    1.60
   8   4   0   11.10    1.60
   8   4   0   14.60    2.00
   8   4   0   18.10    2.60
   8   4   0   14.60    1.60
   8   4   0   15.70    2.70
  -8   4   0   13.20    1.70
  -8   4   0    4.50   15.80
   8   4   0  -21.70   16.80
   9  -4   0    1.90    1.50
   9  -4   0    3.20    1.80
  -9  -4   0    1.00   20.40
   9  -4   0    0.90    2.30
   9  -4   0   13.60   22.00
  -9  -4   0    2.00    1.10
   9  -4   0    0.00    1.30
  -9  -4   0    2.40    1.60
  -9  -4   0    0.00    1.20
   9  -4   0    5.90   19.80
   9  -4   0    0.10    1.50
  -9  -4   0    2.10   19.00
  -9  -4   0    0.80    1.00
   9  -4   0    0.40    1.40
  -9  -4   0    0.90    1.20
   9   4   0    1.30    1.30
   9   4   0    0.40    1.60
  -9   4   0    0.30    1.40
   9   4   0    1.40    1.90
  -9   4   0    2.60    1.30
  -9   4   0    2.90    1.10
  -9   4   0    0.80    1.20
  -9   4   0   -0.90    2.10
   9   4   0   -0.10    2.20
   9   4   0    0.20    1.40
  -9   4   0   -9.60   21.80
  -9   4   0    1.10    1.80
   9   4   0   -2.60   21.50
   9   4   0    1.50    2.50
  -9   4   0  -37.20   19.10
   9   4   0   28.00   18.90
   9   4   0    1.60    1.70
 -10  -4   0  145.99    8.40
 -10  -4   0  152.18   27.40
 -10  -4   0  139.79   27.80
 -10  -4   0  127.19    7.90
  10  -4   0  170.58   29.70
 -10  -4   0  130.19    8.20
  10  -4   0  142.79    7.90
  10  -4   0  126.79    8.10
  10  -4   0  107.49   29.60
  10  -4   0  124.59    8.00
  10  -4   0  126.69    8.60
 -10  -4   0  138.99    7.70
  10  -4   0  139.99    8.00
 -10  -4   0  131.79    7.70
 -10  -4   0  127.59    7.90
  10  -4   0  133.79    8.70
  10  -4   0  141.19    8.40
  10   4   0  137.69    8.40
  10   4   0  128.29    8.00
  10   4   0  124.69    8.60
 -10   4   0  137.99    8.40
 -10   4   0  136.69    7.70
  10   4   0  131.69    7.90
  10   4   0   79.39   25.10
 -10   4   0   73.49   26.50
  10   4   0  131.09    8.00
 -10   4   0  127.69    7.80
 -10   4   0  138.79    7.80
  10   4   0  132.39    8.10
  10   4   0  113.49   29.90
  10   4   0  137.79    8.70
 -10   4   0  131.99    8.10
 -11  -4   0   -0.90   30.70
  11  -4   0   14.30    2.40
 -11  -4   0   59.79   32.30
 -11  -4   0    6.60    2.10
 -11  -4   0   16.50    1.80
  11  -4   0   13.20    2.40
  11  -4   0   -5.90   28.70
  11  -4   0   10.10    2.20
 -11  -4   0   12.20    2.50
 -11  -4   0   15.90    2.30
  11  -4   0   -9.70   31.50
 -11  -4   0   12.20    3.00
 -11  -4   0   18.50    1.90
  11  -4   0   20.20    2.90
  11  -4   0   14.70    3.90
  11  -4   0   10.60    2.20
 -11   4   0   16.60    2.60
 -11   4   0   15.10    2.00
  11   4   0   16.30    2.40
 -11   4   0   13.70    1.70
  11   4   0   13.30    2.40
  11   4   0   12.90    2.20
  11   4   0  -13.00   27.90
  11   4   0   10.50    2.60
  11   4   0    9.10    2.40
 -11   4   0  -19.60   28.70
 -11   4   0    5.00   31.40
  11   4   0   72.59   33.70
 -11   4   0   14.60    2.10
  11   4   0   14.20    3.70
 -11   4   0   14.10    2.80
  12  -4   0   88.89    7.70
  12  -4   0   97.09    5.90
 -12  -4   0   78.69    5.20
  12  -4   0   78.29    5.70
 -12  -4   0   86.49    6.80
 -12  -4   0   82.19    5.80
  12  -4   0   48.30   40.10
 -12  -4   0   79.19    6.20
 -12  -4   0  117.99   36.00
 -12  -4   0   80.79    5.90
 -12  -4   0   80.79    5.20
 -12  -4   0   29.60   36.60
  12  -4   0   63.39    6.60
 -12  -4   0   84.69    5.70
  12  -4   0   69.89    5.80
  12  -4   0   60.49   36.30
  12  -4   0   78.89    5.90
 -12  -4   0  134.59   39.90
 -12   4   0   75.89    6.60
  12   4   0   78.39    5.80
  12   4   0   68.59    6.00
  12   4   0   76.99    7.90
  12   4   0   79.49   35.30
  12   4   0   77.29    5.70
 -12   4   0   94.69    5.50
 -12   4   0   84.39   35.80
 -12   4   0   80.99    5.50
 -12   4   0  101.19   41.30
  12   4   0   72.89   42.20
  12   4   0   83.69    6.70
  13  -4   0    4.80    2.80
 -13  -4   0    2.80    2.10
  13  -4   0    1.00    3.50
 -13  -4   0   18.90   48.30
 -13  -4   0    1.70    3.10
  13  -4   0   41.90   44.70
 -13  -4   0    5.00    2.60
 -13  -4   0    2.90    2.00
 -13  -4   0   -4.20   43.50
  13  -4   0    1.40    3.10
  13  -4   0    0.40    2.60
  13  -4   0    0.80    2.80
  13  -4   0    5.40    4.90
 -13  -4   0    1.50    3.80
 -13  -4   0  -19.70   45.40
  13  -4   0   69.79   49.99
  13   4   0   92.19   53.49
 -13   4   0   -0.70    3.00
  13   4   0    5.20    4.50
  13   4   0   50.19   47.30
 -13   4   0    2.90    2.30
  13   4   0    0.80    2.60
 -13   4   0   10.90   45.40
  13   4   0    4.50    2.70
 -13   4   0    2.50    2.10
 -13   4   0    1.80    3.40
  13   4   0    4.70    3.40
 -13   4   0  -47.40   43.90
  13   4   0    2.50    3.00
 -13   4   0   -0.20    2.60
  14  -4   0    4.90    4.30
 -14  -4   0    3.80    3.90
 -14  -4   0  -31.90   54.79
 -14  -4   0   -0.30    3.00
  14  -4   0    3.10    3.70
 -14  -4   0    2.70    2.40
  14  -4   0   33.70   60.59
 -14  -4   0    4.10    2.50
  14  -4   0    5.80    3.40
  14  -4   0    0.90    3.30
 -14  -4   0   32.00   53.49
  14  -4   0    0.80    3.10
 -14  -4   0    3.50    2.70
 -14  -4   0   18.50   59.09
  14  -4   0   79.19   63.39
  14  -4   0   -1.80    5.10
  14   4   0    9.60   55.09
 -14   4   0    4.90    2.40
 -14   4   0    1.50    2.80
  14   4   0   -0.40    3.00
 -14   4   0   47.80   60.09
  14   4   0    3.50    3.70
 -14   4   0    4.10    7.20
  14   4   0    2.00    5.70
  14   4   0    4.60    4.50
 -14   4   0  -66.99   57.99
  14   4   0  -13.50   64.09
 -14   4   0    7.50    4.10
 -14   4   0    1.80    2.60
  15  -4   0    1.30    5.10
  15  -4   0  -79.69   76.59
 -15  -4   0    0.40    2.80
  15  -4   0    5.20    4.10
  15  -4   0   -0.10    3.90
 -15  -4   0    0.30    3.50
 -15  -4   0    3.30    5.50
 -15  -4   0   -3.20    4.90
 -15  -4   0  150.68   73.59
  15  -4   0    1.90    4.30
 -15  -4   0   -3.00    3.70
 -15  -4   0  -66.19   72.39
 -15  -4   0    0.40    3.10
  15  -4   0    0.30    7.00
  15  -4   0   -2.90    3.80
  15   4   0    5.50    4.20
  15   4   0  -95.29   82.29
 -15   4   0   65.49   78.29
 -15   4   0    0.10    3.30
  15   4   0    1.70    5.40
 -15   4   0    0.90    5.60
  15   4   0   -1.00    4.10
  15   4   0   -3.60    4.00
 -15   4   0    0.60    3.00
 -15   4   0    1.20    2.80
  15   4   0   -6.40    6.80
 -15   4   0    4.10    4.80
  16  -4   0   55.79    5.90
 -16  -4   0   41.10    8.50
  16  -4   0   38.20    9.80
 -16  -4   0   48.80    7.70
  16  -4   0   49.10    5.80
  16  -4   0   35.10    9.20
 -16  -4   0   42.30    5.10
 -16  -4   0   45.80    4.80
  16  -4   0   52.59    7.30
 -16  -4   0   55.49    7.20
  16   4   0   40.10    7.30
  16   4   0   33.00    9.50
  16   4   0   46.50    9.90
 -16   4   0   45.60    5.10
  16   4   0   46.00    9.20
 -16   4   0   51.49    7.20
  16   4   0   40.80    5.90
 -16   4   0   45.40    4.90
 -16   4   0   43.10    7.70
   0  -5   0    0.70    0.40
   0  -5   0    0.60    0.60
   0  -5   0    0.50    0.40
   0  -5   0    1.00    0.40
   0  -5   0    1.20    0.40
   0  -5   0    0.50    0.40
   0  -5   0    1.20    0.40
   0  -5   0    4.10    3.40
   0  -5   0    7.40    3.30
   0  -5   0    1.50    0.30
   0  -5   0    0.10    0.40
   0  -5   0    1.10    0.50
   0   5   0    5.30    3.20
   0   5   0    4.30    3.30
   0   5   0    0.60    0.40
   0   5   0    0.60    0.40
   0   5   0    0.70    0.50
   0   5   0    0.00    0.40
   0   5   0    2.70    0.50
   0   5   0    0.30    0.40
   0   5   0    1.70    0.40
  -1  -5   0  467.65   28.60
   1  -5   0  485.45   28.60
  -1  -5   0  558.04   28.60
  -1  -5   0  509.95   28.60
   1  -5   0  513.45   28.60
  -1  -5   0  530.65   28.60
   1  -5   0  531.25   28.60
  -1  -5   0  544.75   28.60
   1  -5   0  521.95   28.60
   1  -5   0  501.75   28.60
   1  -5   0  527.75   28.60
   1  -5   0  480.85   28.60
   1  -5   0  511.75   28.60
  -1  -5   0  542.65   28.60
  -1  -5   0  543.65   28.60
  -1  -5   0  539.05   28.60
   1  -5   0  488.05   28.60
   1  -5   0  568.94   30.30
   1  -5   0  573.74   30.20
  -1  -5   0  556.04   30.10
   1  -5   0  523.25   28.70
   1  -5   0  482.45   28.60
  -1  -5   0  530.15   30.20
  -1  -5   0  471.55   28.60
  -1  -5   0  526.95   28.60
   1   5   0  489.65   28.60
   1   5   0  527.15   28.60
  -1   5   0  460.05   28.60
   1   5   0  536.65   28.60
   1   5   0  516.95   28.60
  -1   5   0  564.14   30.10
   1   5   0  568.24   28.60
  -1   5   0  551.04   30.30
  -1   5   0  493.25   28.60
  -1   5   0  557.04   28.60
  -1   5   0  482.85   28.60
   1   5   0  523.15   28.60
   1   5   0  558.94   28.60
  -1   5   0  482.65   28.60
  -1   5   0  468.65   28.60
   1   5   0  541.25   28.60
  -1   5   0  537.45   28.60
   1   5   0  548.45   28.60
   1   5   0  532.45   30.20
  -1   5   0  459.35   28.60
  -1   5   0  560.04   28.60
   1   5   0  528.55   28.60
   1   5   0  559.74   30.20
  -1   5   0  548.45   28.70
   1   5   0  543.85   28.60
  -2  -5   0  252.87   14.00
  -2  -5   0  244.58   14.00
  -2  -5   0  267.17   14.00
   2  -5   0  247.08   14.00
   2  -5   0  256.37   16.80
  -2  -5   0  258.47   14.00
   2  -5   0  245.38   14.10
  -2  -5   0  270.37   14.00
  -2  -5   0  258.67   14.10
   2  -5   0  248.18   14.00
   2  -5   0  247.78   14.00
  -2  -5   0  261.77   14.00
  -2  -5   0  245.58   14.00
   2  -5   0  248.88   14.00
   2  -5   0  247.28   14.00
   2  -5   0  245.48   14.00
   2  -5   0  250.97   14.00
  -2  -5   0  255.47   13.90
  -2  -5   0  300.97   16.70
  -2  -5   0  276.27   16.60
  -2  -5   0  251.77   14.00
   2  -5   0  245.98   14.00
  -2  -5   0  249.48   14.00
  -2  -5   0  239.28   14.00
   2   5   0  256.57   14.00
   2   5   0  244.68   14.00
   2   5   0  247.48   14.00
   2   5   0  252.27   14.00
  -2   5   0  262.67   14.00
  -2   5   0  238.48   14.00
  -2   5   0  259.47   14.10
   2   5   0  245.68   14.00
   2   5   0  282.87   16.70
  -2   5   0  258.97   14.00
  -2   5   0  242.58   14.00
   2   5   0  265.97   14.00
  -2   5   0  254.67   14.00
   2   5   0  275.17   14.10
   2   5   0  287.27   16.70
  -2   5   0  243.48   14.00
  -2   5   0  261.07   14.10
  -2   5   0  258.77   14.00
  -2   5   0  251.87   16.30
   2   5   0  264.47   14.00
  -2   5   0  235.28   16.90
  -2   5   0  245.88   14.00
  -2   5   0  252.87   14.00
   2   5   0  238.88   14.00
   2   5   0  249.78   14.00
   2   5   0  280.57   14.10
   3  -5   0    1.70    0.60
   3  -5   0    1.30    0.90
  -3  -5   0   -0.80    0.90
   3  -5   0    0.20    0.60
  -3  -5   0   -0.50    0.60
   3  -5   0    0.20    0.60
   3  -5   0    0.80    0.50
   3  -5   0    0.40    0.50
  -3  -5   0   -0.80    0.60
   3  -5   0    4.30    6.10
  -3  -5   0    0.30    0.50
  -3  -5   0    0.40    0.40
  -3  -5   0   -0.80    5.20
  -3  -5   0  -10.60    5.40
  -3  -5   0   -0.50    0.50
  -3  -5   0    1.40    0.50
  -3  -5   0   -0.10    0.50
   3  -5   0   -0.10    0.60
  -3  -5   0   -0.30    0.60
   3  -5   0   -0.30    0.50
  -3  -5   0    0.80    0.70
   3  -5   0   -0.60    0.70
   3  -5   0   -2.60    5.30
   3  -5   0    0.40    0.50
  -3  -5   0    0.50    0.50
   3  -5   0   -0.20    0.60
  -3   5   0   -0.20    0.50
  -3   5   0    0.50    0.70
  -3   5   0    0.40    0.50
  -3   5   0    0.20    0.60
   3   5   0   -0.40    0.50
   3   5   0    0.70    0.50
   3   5   0   -2.40    6.00
  -3   5   0   -2.20    6.50
  -3   5   0   -0.10    1.10
  -3   5   0    1.40    0.60
  -3   5   0    0.50    0.50
  -3   5   0    0.10    0.40
   3   5   0   -0.70    0.60
   3   5   0    0.50    0.50
   3   5   0    0.30    0.50
   3   5   0    1.20    0.90
  -3   5   0    1.30    0.70
   3   5   0    0.90    0.60
   3   5   0   -5.10    5.70
   3   5   0   -0.80    0.70
  -3   5   0   -0.50    0.70
  -3   5   0    0.40    0.70
   3   5   0    0.10    5.70
  -3   5   0   -5.10    4.90
   3   5   0    0.10    0.50
   4  -5   0   10.00    7.70
   4  -5   0    0.30    0.70
   4  -5   0    2.00    0.70
   4  -5   0    0.80    0.70
  -4  -5   0    0.20    0.70
  -4  -5   0   -0.20    0.70
  -4  -5   0    0.40    0.60
  -4  -5   0   -0.50    0.50
  -4  -5   0    0.20    0.80
   4  -5   0   -5.40    7.00
   4  -5   0    0.80    0.80
   4  -5   0    0.30    0.60
  -4  -5   0   -0.30    0.90
  -4  -5   0    0.10    0.60
   4  -5   0    0.80    0.70
   4  -5   0    2.70    1.10
  -4  -5   0    0.50    0.60
   4  -5   0    1.40    0.60
   4  -5   0   -0.20    0.60
  -4  -5   0    0.60    0.60
  -4  -5   0    0.70    1.20
  -4  -5   0   -2.70    7.10
   4  -5   0    1.20    0.80
  -4  -5   0    0.20    0.50
   4  -5   0    0.00    0.60
   4  -5   0   -1.00    0.90
  -4  -5   0   -2.50    7.30
   4   5   0   -4.20    7.60
   4   5   0   -0.30    0.70
   4   5   0    0.20    1.00
  -4   5   0    0.10    0.80
  -4   5   0    1.30    0.50
   4   5   0    1.00    0.70
  -4   5   0    1.10    0.90
   4   5   0   -2.30    7.00
  -4   5   0    0.70    0.80
  -4   5   0    2.00    0.80
  -4   5   0   -0.10    0.70
  -4   5   0   -1.30    8.10
  -4   5   0    0.50    0.80
  -4   5   0    0.50    0.60
   4   5   0   -0.60    0.60
  -4   5   0    0.50    1.40
   4   5   0    0.40    1.10
   4   5   0    0.20    0.60
   4   5   0   -0.10    0.70
  -4   5   0    1.00    0.60
   4   5   0    0.10    0.50
  -4   5   0    1.70    6.80
   4   5   0    0.00    0.60
   4   5   0   -0.30    0.70
   4   5   0    0.90    0.80
  -5  -5   0   78.79    4.30
   5  -5   0   74.09    4.40
   5  -5   0   47.70   11.10
   5  -5   0   65.09    4.60
   5  -5   0   63.49   11.10
   5  -5   0   77.99    4.40
  -5  -5   0   72.99    4.30
   5  -5   0   72.49    4.30
  -5  -5   0   70.09    4.20
   5  -5   0   71.49    4.60
   5  -5   0   72.89    4.50
   5  -5   0   71.99    4.40
  -5  -5   0   72.89   11.00
   5  -5   0   76.79    4.30
  -5  -5   0   63.89   10.70
  -5  -5   0   68.99    4.40
  -5  -5   0   72.39    4.30
   5  -5   0   70.49    4.30
  -5  -5   0   71.99    4.30
  -5  -5   0   68.79    4.40
  -5  -5   0   71.59    4.40
   5  -5   0   72.99    4.50
   5  -5   0   70.59    4.40
   5  -5   0   73.69    4.40
  -5  -5   0   75.09    4.60
  -5  -5   0   73.39    4.80
  -5  -5   0   77.19    4.30
  -5   5   0   75.09    4.50
  -5   5   0   69.89    4.50
  -5   5   0   69.59    4.40
  -5   5   0   74.99    4.30
  -5   5   0   75.89    4.40
  -5   5   0   69.29   10.70
   5   5   0   81.09    4.70
  -5   5   0   75.99    4.90
   5   5   0   74.19    4.40
   5   5   0   79.09    4.50
   5   5   0   64.09   10.90
   5   5   0   74.09    4.40
   5   5   0   76.59    4.40
   5   5   0   74.79    4.50
   5   5   0   74.69    4.30
  -5   5   0   98.59   12.50
  -5   5   0   77.29    4.20
   5   5   0   88.29   11.80
   5   5   0   72.89    4.40
  -5   5   0   75.59    4.60
   5   5   0   73.99    4.40
  -5   5   0   71.79    4.30
  -5   5   0   68.79    4.40
   5   5   0   77.39    4.20
   5   5   0   77.79    4.40
   5   5   0   74.09    4.40
  -6  -5   0  103.99   14.90
   6  -5   0  129.19    7.40
  -6  -5   0  133.49    7.50
   6  -5   0  134.89    7.50
   6  -5   0  165.78   16.10
   6  -5   0  134.89    7.40
  -6  -5   0  125.49    7.30
   6  -5   0  141.99    7.40
   6  -5   0  122.79    7.70
  -6  -5   0  131.29   14.90
   6  -5   0  129.09    7.40
   6  -5   0  124.59    7.50
  -6  -5   0  102.19   14.50
  -6  -5   0  135.09    7.20
  -6  -5   0  137.59    7.50
  -6  -5   0  141.49    8.00
   6  -5   0  133.29    7.80
   6  -5   0  140.79   15.40
  -6  -5   0  127.79    7.60
   6  -5   0  134.39    7.30
   6  -5   0  120.69    7.30
  -6  -5   0  130.69    7.60
   6  -5   0  124.29    7.40
  -6  -5   0  132.69    7.40
  -6  -5   0  128.89    7.30
   6  -5   0  131.59    7.30
  -6  -5   0  124.89    7.50
  -6  -5   0  124.49    7.30
   6   5   0  122.59    7.40
  -6   5   0  119.69    7.60
   6   5   0  133.29    7.60
   6   5   0  132.69    7.40
  -6   5   0  115.49    7.30
   6   5   0  129.59    7.70
   6   5   0  126.09    7.40
  -6   5   0   88.99   13.80
   6   5   0  134.39    7.50
  -6   5   0  126.09    7.30
   6   5   0  127.79    7.30
  -6   5   0  124.59    7.50
   6   5   0  125.59    7.40
   6   5   0  131.59    7.40
   6   5   0  127.49   14.90
  -6   5   0  124.89   16.60
   6   5   0  131.99   15.90
  -6   5   0  135.19    7.70
  -6   5   0  126.19    7.40
   6   5   0  125.99    7.40
   6   5   0  135.29    7.50
  -6   5   0  127.49    7.30
  -6   5   0  134.59    7.30
   6   5   0  121.09    7.40
   7  -5   0   17.20    1.90
   7  -5   0   29.30   14.20
  -7  -5   0   17.10    1.80
   7  -5   0   16.80    1.80
  -7  -5   0   14.00    1.60
  -7  -5   0   14.60    1.80
  -7  -5   0   18.20    2.30
  -7  -5   0   25.80   14.70
   7  -5   0   11.50    1.60
   7  -5   0   14.70    1.90
  -7  -5   0   39.40   14.00
   7  -5   0   24.30   14.20
  -7  -5   0   14.50    2.50
  -7  -5   0   17.50   14.90
  -7  -5   0   17.60    2.00
   7  -5   0   14.70    1.80
   7  -5   0   19.50    2.40
  -7  -5   0   14.40    1.80
   7  -5   0   12.80    1.70
   7  -5   0   17.40    2.40
  -7  -5   0   15.00    1.70
   7  -5   0   14.00    1.60
  -7  -5   0   18.60    1.90
  -7  -5   0   13.70    1.90
   7  -5   0   15.20    1.70
   7  -5   0   15.40    1.80
   7  -5   0   14.00    1.50
  -7  -5   0   11.70    1.50
  -7   5   0   16.80    1.70
   7   5   0    4.70   14.30
   7   5   0   16.60    1.80
  -7   5   0   16.50    1.90
   7   5   0   16.90    1.90
  -7   5   0   16.20    1.90
   7   5   0   16.80    1.80
  -7   5   0   16.50    3.00
   7   5   0   12.80    1.70
   7   5   0   -2.40   14.10
   7   5   0   14.50    1.70
   7   5   0   15.90    1.60
  -7   5   0   17.10    1.50
  -7   5   0   11.70   14.70
   7   5   0   16.30    1.90
  -7   5   0   15.70    1.60
   7   5   0   17.10    1.90
  -7   5   0    8.60   13.40
  -7   5   0   15.30    1.80
   7   5   0   16.80    1.80
   7   5   0   20.30    2.50
   7   5   0   14.20    2.10
  -7   5   0   16.90    1.90
  -7   5   0   15.00    2.00
   7   5   0   16.60    1.70
  -7   5   0   13.70    1.80
  -8  -5   0   34.20    2.80
   8  -5   0   35.40    2.80
   8  -5   0   33.30    2.70
  -8  -5   0   32.10    2.70
  -8  -5   0   31.70   17.50
   8  -5   0   37.00   16.90
  -8  -5   0   33.60    2.40
  -8  -5   0   41.30    3.30
   8  -5   0   38.80    3.50
   8  -5   0   46.60   17.60
  -8  -5   0   56.09   16.50
  -8  -5   0   30.20    3.00
   8  -5   0   33.90    2.70
   8  -5   0   34.00    3.90
  -8  -5   0   35.00    2.70
   8  -5   0   38.10    2.70
   8  -5   0   35.50    3.20
  -8  -5   0   21.10   17.00
   8  -5   0   39.80    3.80
  -8  -5   0   35.60    4.00
  -8   5   0   31.00    2.60
  -8   5   0   37.50    2.40
  -8   5   0   33.20   16.70
   8   5   0   37.40    2.90
   8   5   0   41.50    3.40
  -8   5   0   32.50    2.90
   8   5   0   39.10    2.90
  -8   5   0   33.50    3.00
  -8   5   0   32.50    4.00
   8   5   0   33.50   18.60
   8   5   0   38.10    4.10
   8   5   0   30.90    2.70
   8   5   0   41.60    3.80
   8   5   0   36.30   16.70
  -8   5   0   36.00    2.50
   8   5   0   33.10    2.80
  -8   5   0   38.40    3.00
  -8   5   0   38.40   18.00
   8   5   0   36.30    3.30
  -9  -5   0   58.19   20.70
   9  -5   0   39.60    3.40
   9  -5   0   41.60    3.70
   9  -5   0   37.40    3.00
   9  -5   0   40.60    4.20
  -9  -5   0   37.20    2.80
  -9  -5   0   34.00    3.60
  -9  -5   0   71.89   22.70
  -9  -5   0   33.30    2.90
   9  -5   0   42.40    3.10
   9  -5   0   34.20    3.00
  -9  -5   0   40.80    3.10
  -9  -5   0   24.00   21.00
  -9  -5   0   37.80    3.40
   9  -5   0   42.80   22.30
   9  -5   0   25.90   20.50
   9  -5   0   34.80    3.80
  -9  -5   0   42.30    3.00
   9   5   0   41.90    3.30
   9   5   0   44.00    4.50
  -9   5   0   42.80    3.40
  -9   5   0   17.00   21.30
  -9   5   0   39.60    3.30
   9   5   0   39.70    3.20
  -9   5   0   33.50   19.40
  -9   5   0   39.20    3.00
   9   5   0   41.90    4.30
   9   5   0   36.70   22.10
  -9   5   0   45.40    3.80
   9   5   0   98.89   21.60
   9   5   0   42.40    4.60
   9   5   0   31.60    3.20
  -9   5   0   41.60    2.80
  -9   5   0   36.90    2.80
   9   5   0   42.40    3.20
 -10  -5   0   80.09   24.60
 -10  -5   0   58.29    4.60
 -10  -5   0   60.99    4.20
  10  -5   0   32.60   26.70
 -10  -5   0   51.29    4.50
 -10  -5   0   69.69   26.70
 -10  -5   0   50.19   25.60
 -10  -5   0   51.69    3.80
 -10  -5   0   52.19    4.20
 -10  -5   0   57.79    3.80
  10  -5   0   62.09    4.10
 -10   5   0   34.80   28.20
  10   5   0   57.09    4.30
 -10   5   0   71.59    4.60
  10   5   0   44.40   25.40
 -10   5   0   54.89   26.80
  10   5   0   84.19   27.40
  10   5   0   55.39    5.20
  11  -5   0   -3.00   32.70
 -11  -5   0    9.40    2.30
  11  -5   0   21.10    2.60
 -11  -5   0    9.00    2.10
 -11  -5   0    8.00    3.00
  11  -5   0   18.40    2.50
 -11  -5   0   40.20   32.90
 -11  -5   0    9.50   31.40
 -11  -5   0   10.50    2.20
  11  -5   0   23.00    3.00
 -11  -5   0   35.20   30.70
 -11  -5   0   19.60    2.70
 -11  -5   0   14.70    1.90
  11  -5   0   15.80    2.30
  11  -5   0   -6.40   30.90
  11  -5   0   12.80    3.90
  11  -5   0   23.40    2.60
 -11  -5   0   13.90    1.80
 -11   5   0   18.30   29.30
  11   5   0   13.00    2.40
 -11   5   0   40.50   32.80
  11   5   0   10.20    2.80
  11   5   0   69.89   32.10
 -11   5   0   11.30    2.10
  11   5   0   13.30    2.30
 -11   5   0   16.00    2.70
  11   5   0   14.40    3.90
  11   5   0   14.90    2.50
 -11   5   0   13.30    2.80
  11   5   0   12.30    2.30
  11   5   0    7.50   32.20
 -11   5   0   14.20    2.00
 -11   5   0   14.80    1.80
 -12  -5   0   12.20    2.50
 -12  -5   0   11.30    2.60
 -12  -5   0   14.00    2.00
 -12  -5   0   12.10    3.60
 -12  -5   0    9.90    2.10
  12  -5   0   17.70    3.30
 -12  -5   0    7.20    2.70
 -12  -5   0   30.30   38.80
  12  -5   0   -4.40   38.60
  12  -5   0   20.20    2.70
 -12  -5   0   13.70    3.10
  12  -5   0   12.90    4.30
  12  -5   0  127.09   39.60
  12  -5   0   16.30    3.00
 -12  -5   0   57.09   37.10
  12  -5   0   13.50    2.80
  12  -5   0   14.20    2.80
 -12  -5   0    6.70   37.70
 -12   5   0   12.80    3.60
  12   5   0  -69.39   35.30
  12   5   0   13.00    2.70
  12   5   0   12.20    2.80
  12   5   0   19.60    3.00
  12   5   0   14.00    3.20
 -12   5   0   14.90    2.30
 -12   5   0   15.50    2.00
 -12   5   0   73.59   38.70
 -12   5   0   11.30    2.80
 -12   5   0   37.50   40.30
 -12   5   0   12.80    2.40
  12   5   0  -52.89   41.60
  12   5   0   11.60    2.50
  12   5   0   25.00    4.60
 -13  -5   0    3.30    2.70
  13  -5   0   35.10   49.30
  13  -5   0  -18.10   45.50
 -13  -5   0   23.00   47.10
  13  -5   0    4.80    2.90
 -13  -5   0    3.00    3.30
  13  -5   0   -0.30    3.00
 -13  -5   0    6.70    4.10
 -13  -5   0    1.50   45.60
 -13  -5   0    3.40    2.90
 -13  -5   0    2.70    2.20
  13  -5   0    4.70    2.60
  13  -5   0    4.10    5.10
  13  -5   0    2.80    3.50
 -13  -5   0  -18.00   47.40
  13  -5   0   -0.30    3.10
 -13  -5   0    3.70    3.40
  13   5   0    2.90   50.69
 -13   5   0    3.30    2.40
 -13   5   0  -36.60   50.89
 -13   5   0    2.50    3.90
  13   5   0    8.70    3.20
  13   5   0    6.40   45.10
  13   5   0    1.30    3.60
 -13   5   0  -11.70   45.50
  13   5   0    6.60    2.70
  13   5   0    0.70    3.00
  13   5   0    4.80    5.20
 -13   5   0    3.90    2.00
 -13   5   0   -0.90    3.10
 -14  -5   0   60.89    5.70
 -14  -5   0  -70.39   55.09
  14  -5   0   56.79    7.10
 -14  -5   0   53.39    5.30
 -14  -5   0   29.20   56.79
  14  -5   0   62.29    7.60
  14  -5   0   48.80    5.80
 -14  -5   0   56.39    5.00
  14  -5   0   41.50   57.09
  14  -5   0   88.69   60.59
 -14  -5   0   55.29    4.80
 -14  -5   0   63.79    7.10
  14  -5   0   46.30    5.40
 -14  -5   0  -25.60   58.49
  14  -5   0   60.09    6.30
  14  -5   0   58.99    6.00
  14   5   0   60.29    5.60
  14   5   0   50.79    6.80
 -14   5   0   53.49    4.60
 -14   5   0   48.10   59.99
 -14   5   0   50.49    5.20
 -14   5   0   24.80   60.69
  14   5   0  -43.60   65.79
  14   5   0  -19.00   55.79
 -14   5   0   55.79    4.60
  14   5   0   56.29    6.20
 -14   5   0   49.90    5.50
 -14   5   0   55.99    6.30
 -15  -5   0   -0.50    3.50
 -15  -5   0    0.40    5.60
  15  -5   0   -0.30    4.20
  15  -5   0   19.90   81.29
  15  -5   0    2.20    4.10
  15  -5   0    3.70    5.40
 -15  -5   0  -36.80   76.99
  15  -5   0   -2.30    6.70
 -15  -5   0    1.60    4.80
 -15  -5   0   85.39   74.29
  15  -5   0    4.30    4.00
 -15  -5   0   -1.50    3.10
  15  -5   0   -0.70    4.10
 -15  -5   0   -0.60    3.70
 -15  -5   0    4.90    2.90
  15   5   0    2.80    4.10
  15   5   0    4.50    5.30
 -15   5   0   -0.60    3.40
 -15   5   0   -0.50    2.90
 -15   5   0    0.30    5.30
 -15   5   0    3.40    3.30
  15   5   0   -3.50    4.10
  15   5   0    0.60    7.20
  15   5   0    1.90    3.70
 -15   5   0   -2.70    5.00
 -15   5   0   48.60   83.09
  15   5   0  -63.29  111.19
  16  -5   0    8.60    6.20
 -16  -5   0    8.10    3.70
  16  -5   0   14.00    8.90
 -16  -5   0   15.80    6.80
 -16  -5   0   13.50    4.40
 -16  -5   0   12.60    6.00
 -16  -5   0   11.10    4.20
  16  -5   0   12.20    4.80
  16  -5   0    6.70    8.00
  16  -5   0   20.90    4.90
  16  -5   0   12.70    5.20
  16   5   0   12.10   13.30
 -16   5   0    9.20    4.20
 -16   5   0   14.40    4.00
 -16   5   0   -0.10    3.40
  16   5   0    7.10    5.20
  16   5   0   10.90    6.30
  16   5   0    6.60    4.60
 -16   5   0   13.90    6.40
 -16   5   0    4.50    6.90
  16   5   0    8.60    5.00
   0  -6   0  941.41   51.99
   0  -6   0  993.30   53.59
   0  -6   0  949.40   53.39
   0  -6   0  952.40   51.99
   0  -6   0  950.00   51.99
   0  -6   0  952.10   51.99
   0  -6   0  927.41   51.99
   0  -6   0  975.70   51.99
   0  -6   0  903.01   51.99
   0  -6   0  953.80   52.09
   0  -6   0  932.61   51.99
   0   6   0  990.40   51.99
   0   6   0  993.30   51.99
   0   6   0  946.11   51.99
   0   6   0  969.20   51.99
   0   6   0  922.91   53.39
   0   6   0  993.00   52.09
   0   6   0  963.30   51.99
   0   6   0  943.81   52.09
   0   6   0  967.90   51.99
   0   6   0  943.91   51.99
   0   6   0  956.90   52.09
   0   6   0  909.41   51.99
   0   6   0  882.71   51.99
   0   6   0  959.40   54.29
  -1  -6   0   16.90    4.50
  -1  -6   0   17.30    1.30
  -1  -6   0   14.80    1.30
  -1  -6   0   16.90    1.20
  -1  -6   0   22.70    4.80
   1  -6   0   17.20    1.20
   1  -6   0   18.10    1.30
   1  -6   0   15.10    1.40
   1  -6   0   17.40    1.20
  -1  -6   0   18.60    1.40
   1  -6   0   16.80    1.40
  -1  -6   0   19.50    1.30
  -1  -6   0   16.10    1.30
   1  -6   0   16.70    1.20
  -1  -6   0   15.70    1.20
   1  -6   0   20.90    4.90
   1  -6   0   14.50    5.20
   1  -6   0   16.90    1.20
   1  -6   0   19.30    1.20
  -1  -6   0   17.30    1.20
   1  -6   0   17.40    1.20
  -1  -6   0   19.60    1.30
  -1  -6   0   16.50    1.10
   1   6   0   16.70    1.20
   1   6   0   16.10    1.30
  -1   6   0   16.50    1.20
   1   6   0   17.60    1.30
  -1   6   0   18.50    1.40
   1   6   0   16.20    1.40
   1   6   0   21.20    1.40
   1   6   0   17.90    1.20
   1   6   0   19.10    1.20
  -1   6   0   16.00    1.20
  -1   6   0   20.10    1.20
  -1   6   0   15.80    1.10
   1   6   0   21.70    4.70
  -1   6   0   20.50    1.30
  -1   6   0   17.70    1.20
   1   6   0   21.90    4.90
   1   6   0   18.40    1.30
   1   6   0   15.50    1.20
   1   6   0   18.00    1.20
   1   6   0   16.90    1.20
  -1   6   0   19.90    4.90
   1   6   0   20.00    1.20
  -1   6   0   18.10    1.30
  -1   6   0   18.50    1.60
  -2  -6   0  954.90   51.39
  -2  -6   0 1005.90   51.39
  -2  -6   0  925.81   51.29
  -2  -6   0 1019.50   51.39
   2  -6   0  920.81   51.29
   2  -6   0  878.11   51.29
   2  -6   0  913.71   51.39
  -2  -6   0  917.11   51.29
   2  -6   0  911.41   51.39
  -2  -6   0  948.41   53.19
  -2  -6   0 1000.20   54.29
   2  -6   0  914.11   51.29
  -2  -6   0  876.81   51.29
   2  -6   0  910.71   51.39
   2  -6   0  948.51   51.39
  -2  -6   0  934.31   51.29
  -2  -6   0 1016.20   51.39
  -2  -6   0  917.41   51.39
   2  -6   0  935.31   53.29
   2  -6   0  920.41   51.39
  -2  -6   0  953.40   51.29
   2  -6   0 1009.60   53.39
   2  -6   0  918.81   51.39
   2  -6   0  881.11   51.29
  -2   6   0  893.01   51.39
  -2   6   0  977.00   51.49
   2   6   0  958.50   51.29
   2   6   0  896.11   51.29
   2   6   0  912.41   51.29
   2   6   0  941.91   51.29
   2   6   0  880.51   51.29
  -2   6   0  970.00   51.39
  -2   6   0  889.81   51.29
   2   6   0  951.20   53.19
  -2   6   0  957.00   51.39
  -2   6   0  903.41   51.29
  -2   6   0  937.61   51.39
   2   6   0  992.40   51.49
   2   6   0  997.30   51.39
  -2   6   0  927.21   51.39
  -2   6   0  870.81   51.29
  -2   6   0  950.30   51.29
   2   6   0  912.61   51.39
  -2   6   0  940.21   51.29
   2   6   0 1024.10   51.39
   2   6   0  957.80   51.39
  -2   6   0  951.50   53.49
   2   6   0 1004.10   53.19
  -2   6   0  952.30   53.09
   2   6   0  938.01   51.29
  -2   6   0  891.51   51.29
   3  -6   0  426.46   23.40
   3  -6   0  401.16   23.40
   3  -6   0  420.66   23.50
   3  -6   0  432.06   23.40
   3  -6   0  456.85   27.10
   3  -6   0  423.96   23.40
  -3  -6   0  413.96   23.40
  -3  -6   0  404.36   23.40
  -3  -6   0  431.56   23.40
  -3  -6   0  422.66   23.30
  -3  -6   0  408.06   26.70
  -3  -6   0  429.56   23.40
   3  -6   0  425.16   23.40
  -3  -6   0  430.46   23.40
  -3  -6   0  420.36   23.40
   3  -6   0  415.96   23.40
  -3  -6   0  427.66   23.40
   3  -6   0  415.66   23.40
  -3  -6   0  427.66   23.40
  -3  -6   0  430.66   23.50
   3  -6   0  433.66   23.40
  -3  -6   0  430.56   23.40
   3  -6   0  420.66   23.40
   3  -6   0  499.05   28.60
   3  -6   0  425.46   23.50
  -3  -6   0  419.66   23.40
   3   6   0  401.56   23.40
  -3   6   0  414.16   23.40
   3   6   0  432.66   23.40
  -3   6   0  422.46   23.40
   3   6   0  426.86   23.40
   3   6   0  472.95   26.50
   3   6   0  419.26   23.40
  -3   6   0  422.66   23.30
  -3   6   0  400.16   27.10
   3   6   0  416.16   23.40
  -3   6   0  446.96   23.40
   3   6   0  427.36   23.40
   3   6   0  445.86   23.40
   3   6   0  433.96   23.40
  -3   6   0  462.05   26.60
   3   6   0  434.26   23.40
  -3   6   0  423.06   23.40
   3   6   0  429.46   23.50
  -3   6   0  420.66   23.40
   3   6   0  442.16   23.40
  -3   6   0  432.96   23.40
  -3   6   0  417.46   23.40
  -3   6   0  407.16   23.40
  -3   6   0  408.56   23.50
   3   6   0  406.76   26.70
  -3   6   0  428.66   23.40
  -3   6   0  436.26   23.40
  -4  -6   0   11.30    7.70
   4  -6   0   15.30    1.40
   4  -6   0   19.20    1.50
  -4  -6   0   16.90    1.30
  -4  -6   0   19.10    1.40
   4  -6   0   15.50    1.40
  -4  -6   0   20.40    1.70
   4  -6   0   14.50    1.40
   4  -6   0   16.00    1.70
   4  -6   0   19.40    1.40
  -4  -6   0   17.30    1.70
   4  -6   0   17.40    1.50
  -4  -6   0   16.90    1.30
   4  -6   0   17.90    1.40
   4  -6   0   15.10    1.80
  -4  -6   0   18.60    1.40
   4  -6   0   18.60    7.60
  -4  -6   0   21.10    1.70
  -4  -6   0   12.70    8.00
  -4  -6   0   16.10    1.40
  -4  -6   0   17.80    1.80
   4  -6   0   15.40    1.60
   4  -6   0   16.00    1.70
  -4  -6   0   15.60    1.50
  -4  -6   0   14.60    1.70
   4  -6   0   19.00    1.60
  -4  -6   0   19.50    1.60
   4   6   0   19.40    1.50
   4   6   0   16.20    1.70
   4   6   0   21.50    7.80
  -4   6   0   18.40    1.50
  -4   6   0   18.00    1.70
  -4   6   0   16.70    1.30
  -4   6   0   18.60    1.30
  -4   6   0   15.10    1.80
  -4   6   0   17.00    1.30
   4   6   0   18.40    1.50
  -4   6   0   14.60    1.60
   4   6   0   15.60    1.70
  -4   6   0   16.90    1.50
  -4   6   0   17.80    2.10
   4   6   0   18.50    1.40
  -4   6   0   10.50   10.00
  -4   6   0   17.50    1.80
   4   6   0   14.50    1.40
   4   6   0   17.90    1.50
  -4   6   0   21.40    7.50
   4   6   0   17.60    1.80
   4   6   0   13.10    8.50
   4   6   0   18.50    1.70
  -4   6   0   21.20    1.60
   4   6   0   18.50    1.40
   5  -6   0  128.79    7.70
  -5  -6   0  132.09    7.60
   5  -6   0  138.39    7.70
  -5  -6   0  127.99    7.60
  -5  -6   0  135.09    7.80
   5  -6   0  127.29    7.90
  -5  -6   0  139.69    7.60
   5  -6   0  134.09    7.60
  -5  -6   0  132.69    7.80
   5  -6   0  120.79    7.60
   5  -6   0  131.19    7.80
  -5  -6   0  131.89    8.00
  -5  -6   0  142.79    7.70
  -5  -6   0  135.39    7.70
  -5  -6   0  138.09    7.60
   5  -6   0  138.39    7.70
   5  -6   0  136.29    7.80
   5  -6   0  133.59    7.70
   5  -6   0  160.38   14.90
  -5  -6   0  144.19    7.70
   5  -6   0  126.59   14.60
  -5  -6   0  139.69    7.90
   5  -6   0  128.89    7.70
   5  -6   0  143.39    7.70
  -5  -6   0  128.49   14.70
  -5  -6   0  150.68   14.30
   5  -6   0  146.69    7.90
  -5  -6   0  138.19    7.70
  -5   6   0  162.38   17.00
   5   6   0  139.19    7.70
   5   6   0  138.59    7.80
  -5   6   0  132.99    7.60
  -5   6   0  136.89    7.90
   5   6   0  114.89    7.90
  -5   6   0  136.29   15.70
  -5   6   0  142.29    7.70
  -5   6   0  139.49    7.80
  -5   6   0  136.39    7.80
  -5   6   0  144.19    7.60
   5   6   0  132.19    7.70
   5   6   0  139.59    7.70
  -5   6   0  129.89    8.10
   5   6   0  138.19    7.60
   5   6   0  176.28   15.00
   5   6   0  141.19    7.70
  -5   6   0  131.29    7.60
   5   6   0  136.89    7.90
   5   6   0  132.99    7.70
  -5   6   0  138.09    7.80
   5   6   0  132.39    7.70
   5   6   0  136.69    7.80
   6  -6   0   16.30    2.00
   6  -6   0   13.70    1.60
  -6  -6   0   14.60    1.80
  -6  -6   0   16.10    1.80
   6  -6   0   15.40    1.90
   6  -6   0   35.70   12.50
  -6  -6   0   16.10    1.30
   6  -6   0   13.90    1.40
   6  -6   0   14.20    1.50
   6  -6   0   14.10    1.60
  -6  -6   0   13.60    1.40
  -6  -6   0   13.60    1.50
   6  -6   0   14.50    1.70
  -6  -6   0   25.00   12.40
   6  -6   0   17.70    1.90
   6  -6   0   15.90    1.80
   6  -6   0    9.40    1.30
  -6  -6   0   15.10    1.80
   6  -6   0   16.30    2.00
  -6  -6   0    2.30   11.00
   6  -6   0   17.60    1.80
  -6  -6   0   17.00    1.70
  -6  -6   0   15.90    1.80
  -6  -6   0   18.30    1.60
  -6  -6   0   11.00    2.10
  -6  -6   0   11.40    1.40
   6  -6   0   20.60   12.40
   6   6   0   11.40    1.50
   6   6   0   16.70    1.70
  -6   6   0   12.70    1.80
  -6   6   0   15.10    1.70
  -6   6   0   15.70    1.80
  -6   6   0   17.60    1.80
   6   6   0   16.20    2.10
   6   6   0   25.60   12.80
  -6   6   0   10.80    1.50
   6   6   0   16.70    1.60
   6   6   0   14.00    1.90
  -6   6   0   12.90    1.40
  -6   6   0   13.20    2.50
   6   6   0    5.20   11.40
  -6   6   0   12.70    1.30
   6   6   0   15.30    1.40
   6   6   0   14.00    1.60
  -6   6   0   -2.70   10.70
  -6   6   0   17.00    1.80
   6   6   0   14.70    1.70
  -6   6   0   15.40    1.30
   6   6   0   12.80    1.40
  -6   6   0   28.70   13.60
   6   6   0   15.20    1.50
   6   6   0   13.00    1.50
   6   6   0   15.30    1.60
   7  -6   0   23.20    2.20
  -7  -6   0   18.20    3.00
   7  -6   0   24.20    2.80
   7  -6   0   19.80    2.40
  -7  -6   0   23.20    2.40
   7  -6   0   31.90    2.90
   7  -6   0   23.70    2.50
  -7  -6   0   12.60   14.00
   7  -6   0   23.70    2.10
  -7  -6   0   21.30    2.40
  -7  -6   0   21.50    2.40
  -7  -6   0   24.30    1.80
   7  -6   0   34.90   15.20
   7  -6   0   21.00    2.00
  -7  -6   0   23.70    2.30
  -7  -6   0   24.60    2.30
   7  -6   0   25.10    2.50
   7  -6   0   23.10    2.10
  -7  -6   0   20.40    1.90
   7  -6   0    8.60   14.00
  -7  -6   0   21.20    2.10
   7  -6   0   24.50    2.30
  -7  -6   0   23.80    1.90
  -7  -6   0   22.20    2.30
  -7  -6   0   20.00   14.20
   7   6   0   18.20    2.00
  -7   6   0   -3.80   13.80
  -7   6   0   25.80    2.40
   7   6   0   22.50    2.70
   7   6   0   18.60   15.50
   7   6   0   25.10    2.60
  -7   6   0    9.20   15.70
  -7   6   0   25.50    1.90
  -7   6   0   25.50    2.50
  -7   6   0   29.40    3.20
   7   6   0   26.40    2.60
   7   6   0   26.10    2.90
   7   6   0   18.10    2.10
  -7   6   0   25.00    3.30
   7   6   0   12.40   14.10
  -7   6   0   22.40    2.00
  -7   6   0   21.90    2.30
   7   6   0   26.40    2.80
  -7   6   0   20.60    1.80
   7   6   0   20.70    2.20
  -7   6   0   27.60    2.20
   7   6   0   24.20    2.10
   7   6   0   28.00    2.30
  -7   6   0   32.60    2.90
  -7   6   0   19.20    2.30
   7   6   0   23.60    2.10
   8  -6   0   25.60    2.90
  -8  -6   0   16.50    2.70
  -8  -6   0   29.00   17.50
   8  -6   0   30.20   18.00
  -8  -6   0   37.40   17.90
  -8  -6   0   25.30    2.30
   8  -6   0   21.20    2.40
   8  -6   0   23.10    2.30
  -8  -6   0    4.40   16.90
   8  -6   0    4.60   18.10
  -8  -6   0   24.20    2.00
   8  -6   0   27.40    2.60
   8  -6   0   24.20    2.40
  -8  -6   0   22.60    2.70
  -8  -6   0   24.70    2.30
   8  -6   0   29.80    2.50
  -8  -6   0   25.30    2.40
   8  -6   0   30.10    3.10
  -8  -6   0   22.90    2.70
   8  -6   0   31.90    2.80
  -8   6   0   28.40    2.90
  -8   6   0   46.10   20.30
   8   6   0   27.50    3.20
  -8   6   0   35.80   17.30
  -8   6   0   31.20    2.10
  -8   6   0   22.70    2.00
  -8   6   0   24.70    2.60
   8   6   0   23.20    2.50
  -8   6   0   24.60    2.00
   8   6   0   14.70   16.60
  -8   6   0   23.80    2.60
   8   6   0   20.40    2.40
   8   6   0   25.30    3.00
   8   6   0   13.70   18.50
   8   6   0   25.60    2.30
  -8   6   0   21.80    2.40
   8   6   0   18.30    2.20
   8   6   0   23.80    2.50
   8   6   0   22.10    2.50
  -9  -6   0  274.27   16.00
  -9  -6   0  273.47   16.00
   9  -6   0  289.17   16.10
  -9  -6   0  292.07   15.90
  -9  -6   0  358.66   30.30
   9  -6   0  240.78   29.90
   9  -6   0  285.47   16.40
   9  -6   0  232.58   29.50
   9  -6   0  271.97   16.60
  -9  -6   0  276.37   15.90
  -9  -6   0  385.26   32.50
  -9  -6   0  282.67   16.10
  -9  -6   0  335.67   31.10
   9  -6   0  274.37   16.00
   9  -6   0  283.67   16.00
   9  -6   0  282.37   16.10
   9  -6   0  257.87   16.40
   9  -6   0  271.97   16.00
  -9  -6   0  275.67   16.30
  -9   6   0  269.67   16.30
  -9   6   0  293.17   16.10
  -9   6   0  339.47   33.30
   9   6   0  295.97   16.10
   9   6   0  290.47   17.40
   9   6   0  304.07   16.10
   9   6   0  286.87   16.00
  -9   6   0  293.47   15.90
   9   6   0  288.77   16.60
  -9   6   0  297.97   16.00
  -9   6   0  278.17   16.00
   9   6   0  302.47   31.40
   9   6   0  282.27   16.10
  -9   6   0  280.27   15.90
   9   6   0  307.77   16.30
   9   6   0  361.06   31.40
  -9   6   0  270.37   28.80
   9   6   0  292.77   16.10
  10  -6   0  127.49    8.10
 -10  -6   0  163.48   29.30
 -10  -6   0  185.08   29.70
 -10  -6   0  112.09   28.00
 -10  -6   0  121.19    7.50
  10  -6   0  136.09   28.50
 -10  -6   0  128.69    8.10
  10  -6   0  128.99    7.70
 -10  -6   0  131.49    7.40
 -10  -6   0  119.89    7.60
  10  -6   0  135.49    8.50
  10  -6   0  130.19    8.60
  10  -6   0  124.29    7.70
 -10  -6   0  124.79    7.60
 -10  -6   0  119.49    7.80
  10  -6   0  143.29   29.70
  10  -6   0  124.49    7.60
  10  -6   0  115.39    7.70
  10   6   0   87.49   33.20
  10   6   0  125.09    7.60
 -10   6   0  126.29    7.90
  10   6   0  135.39    7.70
  10   6   0  113.69    7.60
  10   6   0  125.99    8.10
 -10   6   0   38.30   28.50
  10   6   0   83.59   27.00
 -10   6   0  117.69    7.40
  10   6   0  140.89    8.40
  10   6   0  116.39    8.40
  10   6   0  128.49    7.80
 -10   6   0  136.39    8.20
 -10   6   0  126.09    7.40
 -10   6   0  214.68   29.60
 -10   6   0  135.79    7.40
 -11  -6   0   30.90    3.10
 -11  -6   0   30.00    3.00
 -11  -6   0   -2.60   32.10
  11  -6   0   29.20   31.10
  11  -6   0   46.30    3.60
  11  -6   0   45.80    4.60
  11  -6   0   44.80    4.00
 -11  -6   0   32.00    3.90
  11  -6   0   41.80    3.80
  11  -6   0   69.79   32.90
 -11  -6   0   53.69   33.10
  11  -6   0   38.20    3.70
 -11  -6   0   30.40    3.40
  11  -6   0   55.29    5.90
 -11  -6   0   30.70    3.50
 -11  -6   0  -32.00   32.20
 -11  -6   0   32.90    3.30
 -11  -6   0   24.60    3.00
  11   6   0   23.90    3.00
 -11   6   0   17.80   30.60
  11   6   0   33.70    4.50
 -11   6   0   -1.40   32.50
 -11   6   0   33.80    3.00
 -11   6   0   36.90    4.30
  11   6   0   73.69   32.80
  11   6   0   45.00    3.90
 -11   6   0   36.30    3.30
  11   6   0   43.20    4.00
  11   6   0   26.50   35.80
 -11   6   0   30.30    3.40
 -12  -6   0   98.39   41.30
 -12  -6   0   24.20    3.00
  12  -6   0   34.20    5.10
  12  -6   0   19.60    2.90
  12  -6   0   29.70   40.90
  12  -6   0   26.40    3.20
 -12  -6   0   46.30   39.50
 -12  -6   0   28.70    3.20
  12  -6   0   29.00    3.80
  12  -6   0   20.50    3.00
  12  -6   0   56.59   37.20
  12  -6   0   27.20    3.40
 -12  -6   0  -59.19   40.00
 -12  -6   0   26.70    2.90
 -12  -6   0   30.10    3.20
 -12  -6   0   26.50    5.20
 -12  -6   0   27.90    3.70
  12   6   0   27.90    3.30
  12   6   0  -16.40   41.40
  12   6   0  114.29   40.80
 -12   6   0   24.90    2.50
 -12   6   0   48.00   41.30
  12   6   0   22.50    3.20
  12   6   0   26.70    4.80
 -12   6   0   27.00    2.80
  12   6   0   23.30    3.30
  12   6   0   24.10    3.10
 -12   6   0   24.90    3.60
  12   6   0   31.30    4.00
 -12   6   0   19.70   37.10
 -12   6   0   23.50    2.70
 -12   6   0   28.00    3.50
  13  -6   0   11.20    5.00
 -13  -6   0  101.29   48.10
 -13  -6   0   10.40    4.10
  13  -6   0   14.60    3.70
 -13  -6   0   11.20    3.60
  13  -6   0    9.30    2.80
  13  -6   0   10.10    3.40
 -13  -6   0   55.99   48.50
 -13  -6   0   14.10    3.00
 -13  -6   0   12.70   46.10
  13  -6   0    4.60   45.50
 -13  -6   0   11.90    2.90
  13  -6   0   12.20    3.10
 -13  -6   0    4.40    2.40
 -13   6   0   11.90    3.60
  13   6   0   10.70    3.00
 -13   6   0   10.10    2.30
  13   6   0   58.59   53.99
 -13   6   0  -38.00   56.39
 -13   6   0    9.70    2.30
  13   6   0    8.00    5.30
 -13   6   0   11.40    2.60
  13   6   0    9.50    3.10
  13   6   0   13.50    4.00
 -13   6   0   20.00   49.60
  13   6   0    9.40    2.90
 -13   6   0   17.70    4.30
  13   6   0    7.60    3.30
  13   6   0  108.99   52.49
 -14  -6   0   79.59    6.00
  14  -6   0   87.29    8.10
 -14  -6   0   73.09    7.60
  14  -6   0   72.49    7.00
  14  -6   0   73.59    6.50
 -14  -6   0   63.09    7.10
 -14  -6   0   73.59    5.50
  14  -6   0   69.99    6.40
  14  -6   0  149.49   62.09
  14  -6   0   67.39    8.40
  14  -6   0   65.39    6.00
 -14  -6   0   70.89    5.60
  14  -6   0   69.69   58.39
 -14  -6   0   71.09    6.00
 -14  -6   0   70.49   58.79
 -14  -6   0  107.59   59.19
 -14   6   0   64.19    5.50
 -14   6   0   56.99   63.69
  14   6   0   67.19    7.50
 -14   6   0   67.09    7.70
  14   6   0   71.69    6.60
 -14   6   0   74.69   59.79
 -14   6   0   75.79    5.90
  14   6   0   64.69    8.30
 -14   6   0   77.19    8.20
  14   6   0   63.29    9.80
  14   6   0  -26.00   56.19
  14   6   0  189.08   68.89
 -14   6   0   65.19    5.70
  14   6   0   68.99    6.80
  15  -6   0    5.50    6.80
 -15  -6   0   13.60    4.90
  15  -6   0   11.80    5.10
  15  -6   0   11.20    4.60
  15  -6   0   73.89  118.29
  15  -6   0   10.40    4.10
 -15  -6   0   11.70    3.60
 -15  -6   0   10.90    5.80
 -15  -6   0  -23.80  105.49
 -15  -6   0   13.60    3.30
  15  -6   0    6.10    4.30
 -15  -6   0   11.10    3.70
 -15  -6   0    7.20    3.10
  15  -6   0   10.80    4.30
 -15   6   0   10.70    3.40
 -15   6   0   14.50    5.30
 -15   6   0   16.20    3.20
  15   6   0   11.00    5.40
 -15   6   0   14.60    6.10
  15   6   0   11.20    4.70
 -15   6   0    7.30    3.60
  15   6   0    9.50    4.40
 -15   6   0 -138.79   79.59
  15   6   0    9.70    4.20
  15   6   0   18.90    7.40
  16  -6   0    6.00    5.10
 -16  -6   0    5.80    4.20
  16  -6   0    5.10    5.10
 -16  -6   0    1.40    6.20
  16  -6   0   -2.10    5.40
 -16  -6   0    5.80    7.10
  16  -6   0    7.60    6.70
  16  -6   0    5.50    4.90
 -16  -6   0    6.30    3.90
 -16  -6   0   10.60    4.50
 -16   6   0    0.30    6.10
 -16   6   0    6.20    4.10
  16   6   0    0.80    5.30
  16   6   0    8.40    6.90
  16   6   0    4.90    5.20
  16   6   0   -2.80   14.40
  16   6   0    8.00    5.50
 -16   6   0    1.90    3.50
 -16   6   0    6.80    4.10
 -16   6   0    8.60    6.70
   0  -7   0    3.00    0.50
   0  -7   0    3.00    0.70
   0  -7   0    1.50    0.60
   0  -7   0    3.00    0.50
   0  -7   0    2.90    0.80
   0  -7   0    2.40    0.80
   0  -7   0    3.20    0.60
   0  -7   0    2.70    0.60
   0  -7   0   14.00    5.20
   0   7   0    2.10    0.60
   0   7   0    2.30    0.50
   0   7   0    3.60    0.60
   0   7   0    3.70    0.60
   0   7   0    3.30    0.80
   0   7   0    3.30    0.70
   0   7   0    3.30    0.50
   0   7   0    2.60    0.50
   0   7   0    2.70    0.60
   0   7   0    2.50    1.00
   0   7   0   -2.80    4.70
   0   7   0    6.40    5.10
   1  -7   0   34.90    2.40
  -1  -7   0   43.50    2.50
   1  -7   0   40.50    2.50
  -1  -7   0   38.30    2.40
   1  -7   0   35.80    2.50
  -1  -7   0   41.00    2.50
   1  -7   0   40.50    2.50
   1  -7   0   39.60    2.40
  -1  -7   0   40.00    2.60
   1  -7   0   40.50    2.50
   1  -7   0   42.50    2.50
   1  -7   0   35.60    6.30
  -1  -7   0   42.20    2.40
  -1  -7   0   42.60    2.50
   1  -7   0   27.60    6.20
   1  -7   0   40.80    2.70
   1  -7   0   39.50    2.40
  -1  -7   0   40.90    2.50
  -1  -7   0   43.60    2.50
  -1  -7   0   41.10    2.40
  -1  -7   0   17.10    6.30
   1  -7   0   37.00    2.50
   1  -7   0   40.70    2.40
   1  -7   0   36.90    2.50
  -1  -7   0   54.49    8.10
  -1  -7   0   42.60    2.50
  -1  -7   0   49.20    2.50
  -1  -7   0   43.50    2.70
   1  -7   0   42.60    2.70
   1   7   0   47.30    2.60
  -1   7   0   41.40    2.40
  -1   7   0   44.30    2.40
  -1   7   0   40.90    2.50
  -1   7   0   46.00    2.90
  -1   7   0   36.50    2.40
  -1   7   0   39.40    2.50
   1   7   0   42.60    2.40
  -1   7   0   36.90    6.50
   1   7   0   41.10    2.70
   1   7   0   43.70    2.40
   1   7   0   44.00    2.70
  -1   7   0   42.90    2.60
   1   7   0   40.10    2.40
   1   7   0   33.40    6.10
  -1   7   0   40.60    2.50
   1   7   0   39.80    2.40
   1   7   0   44.90    2.50
   1   7   0   43.40    2.50
   1   7   0   38.90    2.50
   1   7   0   40.80    2.50
   1   7   0   38.40    6.10
  -1   7   0   33.40    5.90
  -1   7   0   40.80    2.50
  -1   7   0   36.30    2.50
  -1   7   0   36.00    2.40
   2  -7   0    2.30    0.50
  -2  -7   0    3.30    0.60
   2  -7   0    3.50    0.70
  -2  -7   0    5.70    0.70
  -2  -7   0    4.10    0.70
   2  -7   0    2.20    0.60
  -2  -7   0    3.70    0.60
   2  -7   0    3.80    0.60
   2  -7   0    6.90    0.80
  -2  -7   0    2.50    0.70
  -2  -7   0    2.90    1.00
   2  -7   0    2.90    1.00
  -2  -7   0    3.30    0.60
   2  -7   0    4.80    0.70
  -2  -7   0    3.20    0.70
  -2  -7   0    3.20    0.80
   2  -7   0    4.80    0.60
   2  -7   0   -1.60    5.80
  -2  -7   0    8.00    5.80
   2  -7   0    3.60    0.60
   2  -7   0    2.10    5.80
   2  -7   0    1.20    0.90
  -2  -7   0    2.70    0.60
  -2  -7   0    2.70    0.70
   2   7   0    4.50    0.70
   2   7   0    4.20    0.80
  -2   7   0    2.20    0.80
   2   7   0    3.60    0.70
   2   7   0    2.50    0.70
   2   7   0    3.50    0.60
   2   7   0   11.40    6.00
   2   7   0    3.60    0.60
   2   7   0   -0.20    5.50
   2   7   0    4.20    0.60
  -2   7   0    0.00    6.10
  -2   7   0    6.10    0.70
   2   7   0    4.40    0.90
  -2   7   0    3.90    0.70
  -2   7   0    1.90    0.70
  -2   7   0    3.00    0.80
  -2   7   0    3.10    0.80
   2   7   0    4.60    1.00
  -2   7   0    4.00    0.60
   2   7   0    3.60    0.70
  -2   7   0    2.80    0.60
  -2   7   0    7.50    5.60
  -2   7   0    1.30    1.10
  -2   7   0    3.70    0.60
   2   7   0    3.90    0.80
   2   7   0    4.60    0.70
   2   7   0    3.80    0.70
  -2   7   0    2.50    0.60
   3  -7   0   13.60    7.20
  -3  -7   0    4.30    0.50
   3  -7   0    2.70    0.70
  -3  -7   0    1.40    0.60
   3  -7   0    3.60    1.10
  -3  -7   0    3.20    0.80
  -3  -7   0    2.50    0.70
   3  -7   0    5.40    0.90
   3  -7   0    2.40    0.60
   3  -7   0    1.50    1.00
   3  -7   0    2.80    0.80
  -3  -7   0    2.10    0.80
  -3  -7   0    2.90    0.60
  -3  -7   0    3.30    1.10
  -3  -7   0    3.40    0.80
   3  -7   0    3.00    0.70
   3  -7   0    4.20    0.90
   3  -7   0    4.40    0.70
  -3  -7   0    3.00    0.80
  -3  -7   0    6.30    0.70
  -3  -7   0    3.10    0.70
  -3  -7   0   -2.30    6.60
  -3  -7   0   14.80    6.90
  -3  -7   0    2.40    0.80
   3  -7   0    3.60    0.80
  -3   7   0    3.00    0.70
   3   7   0    4.20    0.80
   3   7   0    2.40    0.80
   3   7   0    3.90    0.70
  -3   7   0    2.50    0.80
   3   7   0    8.00    7.20
   3   7   0    2.60    0.70
  -3   7   0    1.20    7.10
   3   7   0    1.00    6.40
  -3   7   0    4.20    0.70
  -3   7   0    3.50    0.80
  -3   7   0    2.90    0.80
   3   7   0    4.10    0.70
  -3   7   0    3.40    0.80
   3   7   0    3.30    1.10
   3   7   0    2.30    0.70
   3   7   0    3.90    0.60
  -3   7   0    3.20    0.70
  -3   7   0    5.20    1.50
  -3   7   0    3.70    0.60
   3   7   0    3.70    0.70
   3   7   0    4.70    0.70
  -3   7   0   -9.20    8.60
  -3   7   0    2.80    0.60
  -3   7   0    4.40    0.90
  -3   7   0    4.30    0.70
   4  -7   0   97.59    5.40
   4  -7   0   93.39    5.40
  -4  -7   0  100.79    5.40
  -4  -7   0   82.39   10.70
   4  -7   0   89.79    5.40
   4  -7   0  105.19    5.50
  -4  -7   0   94.49    5.70
   4  -7   0  111.69   11.90
  -4  -7   0   94.79    5.30
   4  -7   0   89.79    5.50
   4  -7   0   96.79    5.70
  -4  -7   0   88.59    5.30
  -4  -7   0   93.89    5.40
  -4  -7   0   92.59   11.60
  -4  -7   0   93.09    5.40
   4  -7   0   64.59   10.70
  -4  -7   0   89.99    5.40
   4  -7   0   92.09    5.40
   4  -7   0   95.49    5.40
  -4  -7   0   91.49    5.40
   4  -7   0   92.49    5.30
  -4  -7   0   99.09    5.40
  -4  -7   0   93.29    5.50
  -4  -7   0   91.59    5.30
   4  -7   0   92.29    5.40
   4  -7   0   94.29    5.40
   4  -7   0   94.99    5.70
  -4  -7   0   91.19    5.40
  -4   7   0   91.29    5.40
  -4   7   0   91.09    5.50
  -4   7   0   75.59   11.50
   4   7   0   79.19   11.60
  -4   7   0   83.39    5.40
   4   7   0   94.69    5.50
   4   7   0   90.19    5.40
   4   7   0   94.59    5.40
  -4   7   0  104.39    5.60
  -4   7   0   87.59    5.30
  -4   7   0   99.99    5.40
   4   7   0   92.29    5.40
   4   7   0   90.89    5.50
   4   7   0   82.09   11.50
  -4   7   0   93.89    5.30
  -4   7   0  100.49   11.20
  -4   7   0   91.49    5.30
   4   7   0   95.49    5.40
  -4   7   0   93.39    5.40
   4   7   0  101.49    5.40
   4   7   0   89.49    5.40
   4   7   0  116.39   11.10
  -4   7   0   96.69    5.50
   4   7   0   86.59    5.60
   4   7   0   95.09    5.40
  -4   7   0   96.89    5.50
  -4   7   0   95.69    5.80
  -5  -7   0    0.90    1.20
  -5  -7   0    1.30    0.80
   5  -7   0    0.10    1.60
   5  -7   0    6.60   10.30
  -5  -7   0    2.80    0.80
  -5  -7   0    1.80    0.60
  -5  -7   0    1.40    0.90
   5  -7   0    1.60    1.50
   5  -7   0    0.20    0.70
   5  -7   0    1.00    1.00
  -5  -7   0    0.90    1.20
  -5  -7   0    1.50    1.10
  -5  -7   0    1.70    1.20
   5  -7   0    1.70    1.10
  -5  -7   0    1.20    0.90
   5  -7   0    0.70    0.70
  -5  -7   0    0.80    0.90
   5  -7   0    1.40    1.00
  -5  -7   0  -24.80   10.10
  -5  -7   0    0.40    1.50
  -5  -7   0    3.60    9.90
   5  -7   0    0.40    0.90
   5  -7   0   -0.10    0.90
   5  -7   0    1.50    0.90
   5  -7   0   -0.60   10.60
  -5  -7   0    0.60    0.70
   5   7   0    0.80    1.10
   5   7   0    0.10    1.30
  -5   7   0    0.90    1.00
  -5   7   0   16.10   11.20
   5   7   0   10.20   11.10
  -5   7   0  -13.70    9.30
  -5   7   0    0.30    1.30
   5   7   0    1.80    0.90
   5   7   0  -13.40    9.40
   5   7   0    0.90    1.00
   5   7   0    3.10    1.40
   5   7   0    0.60    0.80
   5   7   0    0.10    0.80
  -5   7   0    1.80    1.20
  -5   7   0    0.50    0.70
  -5   7   0    0.60    2.10
  -5   7   0   -0.20    0.70
   5   7   0    1.00    0.90
  -5   7   0   -0.40    1.20
  -5   7   0    1.80    0.80
  -5   7   0    1.10    0.90
  -5   7   0    3.20    1.30
   5   7   0    1.50    1.00
  -6  -7   0   13.20   11.80
  -6  -7   0    6.50    1.60
   6  -7   0   10.20   12.70
  -6  -7   0    5.80    0.80
   6  -7   0    5.20    1.20
   6  -7   0    4.10    1.60
  -6  -7   0    4.00    1.50
   6  -7   0    6.70    1.40
  -6  -7   0    3.00    1.00
  -6  -7   0    5.00    1.00
   6  -7   0    5.00    1.00
  -6  -7   0    3.50    1.10
  -6  -7   0   -4.70   12.50
   6  -7   0    5.40    1.30
  -6  -7   0    5.90    1.40
   6  -7   0    3.30    1.00
  -6  -7   0    5.20    1.10
   6  -7   0    4.10    1.10
  -6  -7   0    4.80    2.00
   6  -7   0    3.40    1.10
   6  -7   0   12.10   12.20
  -6  -7   0    5.00    1.60
   6  -7   0    4.10    1.30
  -6  -7   0    6.50    1.40
   6  -7   0    4.40    1.50
   6   7   0    5.20    1.40
  -6   7   0    7.40    1.50
   6   7   0    4.70    1.10
   6   7   0    5.10   11.30
   6   7   0    1.40   13.50
  -6   7   0    1.10    1.40
  -6   7   0    5.20    2.50
   6   7   0    3.90    1.00
   6   7   0    3.30    1.40
  -6   7   0   25.70   14.10
   6   7   0    4.70    1.20
   6   7   0    3.90    1.00
  -6   7   0    2.20    1.20
  -6   7   0    3.10    0.80
  -6   7   0    6.80    1.00
   6   7   0    4.10    1.20
  -6   7   0    3.40    1.00
   6   7   0    4.10    1.70
  -6   7   0    4.50    1.10
   6   7   0    4.20    1.20
  -6   7   0    5.70    1.50
  -6   7   0   18.70   11.70
  -6   7   0    4.70    1.60
   6   7   0    5.50    1.70
   6   7   0    4.60    1.20
   6   7   0    5.30    1.00
  -7  -7   0  152.68   18.90
  -7  -7   0  151.58    8.80
   7  -7   0  155.98   19.60
  -7  -7   0  148.69    8.40
  -7  -7   0  142.59    8.60
  -7  -7   0  148.69    8.30
   7  -7   0  148.59    8.40
  -7  -7   0  189.88   21.10
  -7  -7   0  147.49    8.30
   7  -7   0  142.89    8.70
   7  -7   0  126.39   19.30
   7  -7   0  152.28    9.00
  -7  -7   0  148.79    8.50
  -7  -7   0  143.39    8.40
   7  -7   0  149.79    8.40
   7  -7   0  151.58    8.50
   7  -7   0  149.39    8.60
   7  -7   0  150.28    8.40
   7  -7   0  138.09    8.80
  -7  -7   0  140.59    8.60
   7  -7   0  137.69    8.30
  -7   7   0  140.29    8.90
  -7   7   0  149.49    8.70
   7   7   0  148.59    8.90
   7   7   0  168.68   19.10
  -7   7   0  146.29    8.40
  -7   7   0  150.18    8.50
   7   7   0  154.58    8.60
   7   7   0  152.08    8.70
  -7   7   0  146.69    8.50
  -7   7   0  136.39   19.70
   7   7   0  147.39    8.30
  -7   7   0  150.28    8.30
  -7   7   0  234.28   20.50
   7   7   0  142.59    8.40
   7   7   0  135.39    8.40
   7   7   0  152.88   20.80
   7   7   0  145.69    8.40
  -7   7   0  142.49    8.80
   7   7   0  130.79    8.70
  -8  -7   0   -0.20    1.30
   8  -7   0   19.10   19.10
  -8  -7   0   -0.40    1.10
   8  -7   0   17.00   18.80
   8  -7   0    0.40    2.10
   8  -7   0   -0.70    1.80
  -8  -7   0   -4.20   16.60
  -8  -7   0   -0.10    1.20
   8  -7   0    0.90    1.30
  -8  -7   0    2.20   17.90
   8  -7   0   -0.60    1.20
   8  -7   0    0.10    1.20
  -8  -7   0   -0.40    1.80
   8  -7   0    2.40    1.50
   8  -7   0    0.90    1.30
  -8  -7   0   -0.30    1.30
  -8  -7   0    0.10    0.90
   8  -7   0   -0.90    1.60
  -8   7   0   15.10   20.50
  -8   7   0   -2.60    2.30
   8   7   0   -1.20    1.40
   8   7   0    1.30    1.80
   8   7   0   -0.90    1.80
   8   7   0    1.20   15.90
  -8   7   0    0.90    1.20
  -8   7   0    0.70    1.20
   8   7   0    0.30    1.40
  -8   7   0    5.30   18.00
  -8   7   0    2.60    1.40
  -8   7   0    0.40    1.80
  -8   7   0    0.90    1.00
   8   7   0   -0.80    1.40
   8   7   0  -11.00   18.80
  -8   7   0    0.80    1.50
   8   7   0   -0.50    2.30
   8   7   0   -0.30    1.40
   8   7   0   -0.20    1.50
  -9  -7   0  819.92   59.69
   9  -7   0  843.82   46.60
  -9  -7   0  836.92   46.60
  -9  -7   0  835.22   46.70
   9  -7   0  857.01   46.70
  -9  -7   0  840.12   46.70
  -9  -7   0  839.22   46.80
   9  -7   0  833.12   47.00
   9  -7   0  776.62   47.10
   9  -7   0  854.51   46.80
  -9  -7   0  867.31   46.50
   9  -7   0  869.61   61.99
   9  -7   0  868.71   46.70
   9  -7   0  850.91   46.70
  -9  -7   0  949.11   61.29
   9  -7   0  963.80   60.99
  -9   7   0  908.21   61.19
   9   7   0  757.62   61.49
   9   7   0  824.02   47.00
   9   7   0  850.41   46.70
   9   7   0  861.01   46.70
  -9   7   0  841.32   46.80
  -9   7   0  845.42   46.70
  -9   7   0  923.21   59.09
   9   7   0  820.82   60.09
  -9   7   0  840.72   46.50
  -9   7   0  857.91   46.60
   9   7   0  860.11   46.60
   9   7   0  850.11   46.70
   9   7   0  809.42   46.80
   9   7   0  858.01   46.90
   9   7   0  859.31   46.70
  -9   7   0  844.52   46.60
  -9   7   0  853.31   46.60
 -10  -7   0   42.70    3.90
  10  -7   0   50.99    4.30
 -10  -7   0   40.60    3.60
  10  -7   0   45.80    3.70
 -10  -7   0   38.30   27.20
  10  -7   0   43.00   28.20
  10  -7   0   39.90    3.60
 -10  -7   0   36.80    3.40
 -10  -7   0   47.00   28.20
  10  -7   0   48.40    3.90
  10  -7   0   45.00    3.40
 -10  -7   0   37.90    3.60
 -10  -7   0   38.80    4.40
  10  -7   0   20.20   25.70
  10  -7   0   38.80    4.40
 -10   7   0   46.60    4.50
  10   7   0   36.00    3.50
 -10   7   0   40.70    3.10
 -10   7   0   34.30    3.90
 -10   7   0   47.60    3.40
  10   7   0  -47.20   33.40
  10   7   0   36.30    3.60
  10   7   0   31.80   26.20
 -10   7   0   39.10    3.10
 -10   7   0   62.29   29.20
  10   7   0   36.40    4.10
  10   7   0   40.60    4.40
  10   7   0   34.70    3.70
 -10   7   0   62.69   25.50
  10   7   0   40.10    3.70
 -11  -7   0    0.60    2.30
  11  -7   0    2.60    2.50
  11  -7   0    2.70    2.00
 -11  -7   0    2.70    1.60
  11  -7   0  -59.69   30.60
  11  -7   0    1.30    2.30
 -11  -7   0    2.50    1.90
  11  -7   0    2.40    3.70
 -11  -7   0    1.20    2.30
  11  -7   0   -9.20   32.70
 -11  -7   0   -0.10    1.60
 -11  -7   0   -0.30    2.60
  11  -7   0    0.60    1.90
 -11  -7   0   22.90   32.30
  11  -7   0    4.00    2.20
 -11  -7   0   -1.40    1.90
 -11  -7   0  -30.80   33.10
 -11   7   0   35.60   31.40
  11   7   0    2.80    2.30
  11   7   0  -29.30   31.90
  11   7   0    3.70    2.20
  11   7   0  -27.50   34.60
 -11   7   0  -54.69   34.30
  11   7   0    1.60    3.30
 -11   7   0    1.00    1.50
  11   7   0    0.80    2.40
 -11   7   0    0.20    1.80
  11   7   0    3.30    2.30
 -11   7   0    2.50    1.80
 -11   7   0    1.10    2.50
  11   7   0    2.00    2.60
 -11   7   0   -0.90    2.80
 -12  -7   0    1.00    2.40
 -12  -7   0    4.80    1.90
 -12  -7   0    3.80    3.50
  12  -7   0    1.40    2.50
 -12  -7   0    1.80    2.90
  12  -7   0    6.00    3.20
  12  -7   0    3.90    2.70
 -12  -7   0    0.00    2.10
  12  -7   0    5.00    2.40
 -12  -7   0  -22.10   40.40
  12  -7   0  -22.30   39.80
  12  -7   0    7.80   42.50
 -12  -7   0   -0.10    1.80
 -12  -7   0  -61.89   38.40
  12  -7   0    3.30    3.20
  12  -7   0    3.70    3.90
  12   7   0    0.80    4.30
  12   7   0    8.30    2.70
  12   7   0   -0.10    3.10
  12   7   0   -5.40   45.60
 -12   7   0    3.30    3.60
 -12   7   0    3.40    2.10
  12   7   0    9.30    2.90
  12   7   0   18.70   37.60
 -12   7   0   69.49   42.10
  12   7   0    4.30    2.70
 -12   7   0    5.60    2.90
 -12   7   0    2.60    2.10
 -12   7   0    2.60    1.90
 -12   7   0   43.20   40.00
  12   7   0    1.00    3.20
  13  -7   0   77.99    7.70
  13  -7   0   61.49    6.90
  13  -7   0   72.29    5.80
  13  -7   0   64.79    5.90
  13  -7   0  106.29   54.69
  13  -7   0   74.69    6.20
 -13  -7   0   76.09    5.90
 -13  -7   0   73.09    7.20
 -13  -7   0   71.39    5.20
  13  -7   0   72.19    6.10
 -13  -7   0   67.89    5.20
 -13  -7   0   44.80   48.80
 -13  -7   0   41.40   49.90
  13  -7   0   34.20   47.50
 -13  -7   0   77.69    5.80
 -13  -7   0   64.19    6.60
  13   7   0   99.29   54.99
 -13   7   0   54.79   64.89
  13   7   0   70.29    6.30
 -13   7   0   78.59    6.70
  13   7   0   60.49    6.30
  13   7   0   59.49    7.00
 -13   7   0   63.29    7.40
  13   7   0   73.39    7.20
 -13   7   0   69.59    5.20
  13   7   0   68.09    6.10
 -13   7   0   47.40   49.99
  13   7   0   81.39    7.90
 -13   7   0   65.29    5.10
 -13   7   0   71.89    5.40
  14  -7   0    7.30    3.50
 -14  -7   0    8.50    3.50
  14  -7   0  109.49   58.49
  14  -7   0   14.40    3.80
  14  -7   0    6.70    3.60
 -14  -7   0    8.20    4.40
  14  -7   0   10.20    4.00
 -14  -7   0    9.80    3.20
  14  -7   0    5.00    6.10
 -14  -7   0   55.09   61.49
 -14  -7   0    5.10    5.00
 -14  -7   0   11.60    2.90
 -14  -7   0    5.40    2.70
  14  -7   0    9.70   65.69
 -14  -7   0   -3.10   62.49
 -14   7   0    9.90    3.00
 -14   7   0    5.80    4.10
  14   7   0    9.00    6.50
 -14   7   0    7.50    3.00
  14   7   0    8.50    3.80
 -14   7   0    4.80    2.60
  14   7   0   29.00   70.79
  14   7   0    8.40    4.80
 -14   7   0   47.80   60.19
  14   7   0  124.09   58.69
  14   7   0    7.40    4.00
  14   7   0    6.50    3.70
 -14   7   0    9.30    4.40
 -14   7   0  -15.30   67.29
 -15  -7   0    7.00    3.70
 -15  -7   0    5.00    3.20
  15  -7   0    7.50    4.10
  15  -7   0    1.80    7.20
  15  -7   0    6.80    5.40
 -15  -7   0    0.90    3.00
 -15  -7   0    9.00    5.80
  15  -7   0    3.60    4.20
 -15  -7   0    4.30    5.40
  15  -7   0    1.60    4.50
  15  -7   0    3.60    4.40
 -15  -7   0    5.30    3.90
 -15   7   0    3.40    5.00
  15   7   0    1.40    7.50
  15   7   0    1.60    4.40
  15   7   0    3.80    4.30
 -15   7   0    4.90    3.40
  15   7   0    6.70    5.50
 -15   7   0   31.40  129.19
 -15   7   0    4.30    3.10
 -15   7   0   11.50    5.30
 -15   7   0    7.70    3.40
  15   7   0    5.50    3.90
 -16  -7   0   17.90    4.10
  16  -7   0   13.00    5.50
 -16  -7   0   12.20    6.40
  16  -7   0   11.30    5.00
  16  -7   0   12.40    4.80
  16  -7   0   15.70    9.50
  16  -7   0   15.70    6.30
 -16  -7   0   11.10    4.60
 -16  -7   0    9.80    4.70
 -16  -7   0    7.70    6.30
  16  -7   0   11.30    5.20
  16   7   0   14.50    5.40
 -16   7   0   12.60    4.60
 -16   7   0   15.80    7.00
 -16   7   0    3.00    3.70
  16   7   0   19.60    5.50
 -16   7   0    7.10    6.10
  16   7   0    6.40    5.60
  16   7   0   12.00    6.90
 -16   7   0   13.50    5.20
  16   7   0   10.60    8.00
   0  -8   0 4188.58  245.58
   0  -8   0 4286.27  245.48
   0  -8   0 4829.12  245.48
   0  -8   0 4254.27  245.58
   0  -8   0 4336.67  247.28
   0  -8   0 5046.90  245.48
   0  -8   0 4188.08  245.48
   0  -8   0 5196.78  245.48
   0  -8   0 4227.18  247.08
   0  -8   0 5118.79  245.58
   0   8   0 4174.18  245.48
   0   8   0 4220.48  247.98
   0   8   0 4332.27  245.48
   0   8   0 4665.93  245.48
   0   8   0 5224.28  245.58
   0   8   0 4280.97  245.58
   0   8   0 4234.38  247.18
   0   8   0 4323.77  245.48
   0   8   0 4344.57  245.48
   0   8   0 4407.86  245.58
  -1  -8   0   20.20    1.40
   1  -8   0   13.40    6.30
   1  -8   0   26.00    6.90
  -1  -8   0   21.00    1.50
  -1  -8   0   21.80    1.60
  -1  -8   0   32.60    6.80
  -1  -8   0   19.80    1.30
  -1  -8   0   22.70    1.70
   1  -8   0   16.70    1.30
  -1  -8   0   16.70    1.30
   1  -8   0   15.60    1.40
   1  -8   0   18.90    1.40
  -1  -8   0   19.10    1.50
  -1  -8   0   20.80    1.50
   1  -8   0   18.80    1.60
   1  -8   0   18.20    1.40
   1  -8   0   21.70    1.50
  -1  -8   0   15.60    6.50
   1  -8   0   18.40    1.40
  -1  -8   0   17.50    1.50
   1  -8   0   21.90    1.30
   1  -8   0   18.20    1.40
   1  -8   0   18.50    1.70
  -1  -8   0   18.70    1.50
   1  -8   0   19.70    1.80
  -1  -8   0   21.80    1.60
  -1  -8   0   19.20    1.30
   1   8   0   20.40    1.60
   1   8   0   18.30    1.40
   1   8   0   24.50    6.40
   1   8   0   17.10    1.60
   1   8   0   19.40    1.40
  -1   8   0   18.20    1.50
   1   8   0   18.50    1.40
  -1   8   0   16.30    1.30
   1   8   0   20.70    1.50
  -1   8   0   16.30    1.30
  -1   8   0   17.20    1.30
  -1   8   0   19.30    1.40
   1   8   0   20.10    1.50
  -1   8   0   16.80    1.30
   1   8   0   21.80    6.80
   1   8   0   19.60    1.30
   1   8   0   21.90    1.80
   1   8   0   19.10    1.40
  -1   8   0   19.30    6.50
  -1   8   0   17.30    1.90
   1   8   0   19.40    1.40
  -1   8   0   17.90    1.50
  -1   8   0   22.10    1.70
  -1   8   0   17.10    1.60
   1   8   0   21.80    1.50
  -1   8   0   21.40    1.50
  -2  -8   0   50.59    3.10
  -2  -8   0   52.69    3.00
   2  -8   0   48.30    3.00
  -2  -8   0   46.30    2.90
   2  -8   0   52.99    3.30
  -2  -8   0   47.60    2.90
   2  -8   0   51.59    3.00
   2  -8   0   46.90    3.10
   2  -8   0   52.59    3.00
   2  -8   0   49.60    2.90
  -2  -8   0   52.39    3.10
   2  -8   0   50.89    3.00
  -2  -8   0   50.49    3.10
   2  -8   0   45.90    8.00
   2  -8   0   47.60    3.10
  -2  -8   0   51.09    3.00
  -2  -8   0   63.29    8.60
  -2  -8   0   55.49    3.40
   2  -8   0   46.90    3.00
  -2  -8   0   51.49    3.00
  -2  -8   0   47.20    3.00
  -2  -8   0   42.50    7.70
   2  -8   0   54.49    3.00
   2  -8   0   53.59    3.20
   2  -8   0   54.89    8.30
   2   8   0   49.30    3.00
   2   8   0   52.69    3.00
  -2   8   0   49.20    3.10
   2   8   0   55.29    3.00
  -2   8   0   51.39    3.00
  -2   8   0   68.09    9.20
   2   8   0   55.79    3.10
   2   8   0   55.19    3.00
  -2   8   0   51.29    2.90
   2   8   0   47.70    3.10
   2   8   0   52.69    3.00
  -2   8   0   46.00    2.90
   2   8   0   48.70    3.00
  -2   8   0   45.60    3.00
   2   8   0   48.10    3.20
  -2   8   0   49.70    7.70
  -2   8   0   48.00    3.00
  -2   8   0   49.50    3.10
  -2   8   0   48.10    3.10
   2   8   0   52.49    8.30
   2   8   0   42.30    8.00
   2   8   0   46.30    3.00
  -2   8   0   50.59    3.20
  -2   8   0   46.50    3.40
   2   8   0   52.29    3.10
  -2   8   0   51.89    3.10
   2   8   0   43.30    3.00
   2   8   0   51.59    3.30
  -3  -8   0   37.40    8.30
  -3  -8   0   29.80    1.90
   3  -8   0   28.30    2.00
  -3  -8   0   33.40    1.90
   3  -8   0   29.80    2.50
   3  -8   0   27.80    2.10
  -3  -8   0   29.30    2.20
  -3  -8   0   31.60    2.10
  -3  -8   0   26.30    1.90
   3  -8   0   25.50    2.00
   3  -8   0   30.60    2.10
   3  -8   0   14.00    7.80
  -3  -8   0   28.30    2.00
   3  -8   0   32.40    2.10
   3  -8   0   30.40    2.30
  -3  -8   0   28.00    2.10
   3  -8   0   32.20    2.50
  -3  -8   0   31.90    2.10
   3  -8   0   30.60    1.90
  -3  -8   0   28.40    2.30
   3  -8   0   31.60    8.80
  -3  -8   0   29.70    2.10
  -3  -8   0   30.70    1.80
   3  -8   0   31.40    2.00
  -3  -8   0   35.80    2.60
  -3  -8   0   20.80    8.20
   3   8   0   29.00    2.00
   3   8   0   31.30    2.20
  -3   8   0   27.70    2.20
   3   8   0   27.20    2.00
   3   8   0   32.90    2.20
  -3   8   0   34.00    2.20
   3   8   0   33.10    2.00
  -3   8   0   28.10    1.90
  -3   8   0   42.00    8.00
   3   8   0   30.70    2.20
  -3   8   0   29.30    1.90
   3   8   0   35.00    8.30
  -3   8   0   30.00    2.20
  -3   8   0   29.00    2.00
   3   8   0   33.40    9.10
  -3   8   0   30.60    2.10
  -3   8   0   26.80    1.90
  -3   8   0   25.50    2.10
   3   8   0   27.40    2.20
  -3   8   0   25.60    9.10
   3   8   0   28.90    1.90
  -3   8   0   25.60    2.30
   3   8   0   25.50    2.10
  -3   8   0   27.40    1.90
   3   8   0   29.40    1.90
  -3   8   0   27.60    2.70
   3   8   0   29.10    2.00
  -4  -8   0  156.68    8.90
   4  -8   0  162.28    8.80
  -4  -8   0  160.38    8.80
   4  -8   0  156.88    9.00
   4  -8   0  111.29   13.90
   4  -8   0  155.08    8.90
  -4  -8   0  165.08    9.10
   4  -8   0  145.99    9.00
  -4  -8   0  157.88    8.80
   4  -8   0  151.68    8.80
   4  -8   0  154.98    8.80
  -4  -8   0  152.68    8.80
  -4  -8   0  141.19    8.80
   4  -8   0  149.29    8.80
  -4  -8   0  193.88   18.10
   4  -8   0  149.09    8.80
  -4  -8   0  164.18    8.80
   4  -8   0  156.58    8.80
   4  -8   0  156.58    8.90
  -4  -8   0  165.28    8.80
   4  -8   0  150.18   15.00
  -4  -8   0  148.69    8.80
  -4  -8   0  145.09    8.70
  -4  -8   0  152.28    8.90
   4  -8   0  156.88    8.80
  -4  -8   0  163.78    8.90
   4   8   0  158.98    9.00
   4   8   0  155.48    8.80
   4   8   0  158.98    8.90
  -4   8   0  157.18    8.70
  -4   8   0  157.68    8.90
  -4   8   0  148.89    8.70
   4   8   0  154.88    8.90
   4   8   0  164.68    9.00
  -4   8   0  159.88    8.80
   4   8   0  158.18    8.80
  -4   8   0  190.98   18.00
   4   8   0  168.78   17.50
  -4   8   0  153.38    8.80
   4   8   0  163.08    8.80
  -4   8   0  163.98    8.80
   4   8   0  161.18    8.80
  -4   8   0  156.48   16.60
  -4   8   0  163.68    8.90
   4   8   0  160.18   14.90
  -4   8   0  165.28    8.90
  -4   8   0  152.78    8.80
   4   8   0  161.38    8.90
   4   8   0  160.78    8.80
  -4   8   0  153.58    9.20
  -4   8   0  157.38    8.90
  -4   8   0  159.88    9.00
   4   8   0  141.39   16.00
   5  -8   0   77.79    4.50
   5  -8   0  115.99   13.70
  -5  -8   0   73.59    4.90
   5  -8   0   80.79    4.70
  -5  -8   0   73.29    4.70
  -5  -8   0   65.19   12.10
   5  -8   0   79.69    4.60
  -5  -8   0   84.59    4.80
  -5  -8   0   79.79    4.50
  -5  -8   0   71.69   13.00
   5  -8   0   81.89    4.70
   5  -8   0   70.09    4.70
   5  -8   0   86.89    4.60
   5  -8   0   83.49    4.80
   5  -8   0   86.39    5.20
  -5  -8   0   78.49    4.60
  -5  -8   0   86.19    4.70
  -5  -8   0   69.79    5.10
   5  -8   0   79.29    5.10
  -5  -8   0   70.49    4.60
  -5  -8   0   76.49    4.50
   5  -8   0   79.79   13.00
  -5  -8   0   78.49    4.70
  -5  -8   0   74.49    4.50
   5  -8   0   74.39    4.60
  -5  -8   0   76.39    4.80
   5  -8   0   76.29    4.60
   5  -8   0   79.19    4.70
  -5   8   0   69.99    4.80
  -5   8   0   77.79    4.80
   5   8   0   73.99    4.80
   5   8   0   75.79    4.80
  -5   8   0   80.09    4.50
  -5   8   0   79.09    5.00
   5   8   0  101.39   12.80
  -5   8   0   71.29    4.70
   5   8   0   81.19   14.00
   5   8   0   80.59    4.90
   5   8   0   74.69    4.70
  -5   8   0   73.09    4.90
  -5   8   0   72.99    4.60
  -5   8   0   64.89   13.60
   5   8   0   82.69    4.70
  -5   8   0   81.49    4.50
   5   8   0   75.29    4.60
   5   8   0   80.69    4.60
  -5   8   0   74.99    4.50
   5   8   0   73.59    4.70
  -5   8   0   61.59   11.80
   5   8   0   77.99    4.70
  -5   8   0   85.49    4.80
   5   8   0   80.79    5.10
   6  -8   0   17.90    2.20
   6  -8   0   17.70    2.00
   6  -8   0   15.00    2.50
  -6  -8   0   19.40    2.70
   6  -8   0   14.80   14.10
  -6  -8   0   36.20   13.60
  -6  -8   0   22.00    2.50
  -6  -8   0   15.50    1.70
   6  -8   0   19.80    1.70
  -6  -8   0   19.80    2.00
  -6  -8   0   16.10    1.70
  -6  -8   0   18.20    2.00
   6  -8   0   18.50    2.00
  -6  -8   0   13.40   13.20
   6  -8   0   21.10    1.80
   6  -8   0   22.40    2.20
   6  -8   0   20.90    2.10
  -6  -8   0   22.00    2.10
   6  -8   0   19.40    2.20
  -6  -8   0   21.30    1.80
   6  -8   0   17.70    1.70
   6  -8   0   21.40    2.00
  -6  -8   0   19.30    1.80
  -6  -8   0   26.10    3.10
  -6  -8   0   18.40    1.60
   6  -8   0   15.90    2.10
   6  -8   0   29.00   14.00
  -6  -8   0   17.40    2.00
   6   8   0   19.80    1.80
  -6   8   0   18.30    2.00
  -6   8   0   17.80    1.60
   6   8   0   20.90    1.80
   6   8   0   24.10    2.70
  -6   8   0   18.30    2.20
  -6   8   0   24.40   12.70
  -6   8   0   17.50    1.70
  -6   8   0   19.00   14.60
  -6   8   0   17.40    2.10
   6   8   0   15.80    1.90
   6   8   0   16.10    1.90
  -6   8   0   15.10    1.60
   6   8   0   11.40   14.50
  -6   8   0   26.10    2.30
   6   8   0   23.00    2.40
  -6   8   0   17.00    2.10
   6   8   0   20.00    1.90
  -6   8   0   26.80    3.20
   6   8   0   18.90    2.30
   6   8   0   20.80    2.40
   6   8   0   24.80   13.10
   6   8   0   18.60    2.30
  -6   8   0   21.30    2.40
  -7  -8   0   20.60    1.80
  -7  -8   0   24.70    2.50
  -7  -8   0   23.00    2.00
  -7  -8   0   20.90    2.50
   7  -8   0   24.70    3.00
   7  -8   0   24.50    2.70
   7  -8   0   28.40   16.20
   7  -8   0   26.30    2.40
  -7  -8   0   20.10   15.60
  -7  -8   0   27.80   15.10
   7  -8   0   12.70   16.20
   7  -8   0   22.50    2.10
   7  -8   0   22.30    2.70
   7  -8   0   27.40    2.10
   7  -8   0   21.40    2.10
  -7  -8   0   24.20    2.10
   7  -8   0   22.50    2.40
   7  -8   0   31.90    3.20
  -7  -8   0   25.90    2.70
   7   8   0   19.70    2.30
   7   8   0   21.20    2.30
   7   8   0   24.90    2.90
   7   8   0   26.60    2.30
  -7   8   0   40.20   15.20
  -7   8   0   30.10    3.60
   7   8   0   23.60    2.40
   7   8   0   18.00    2.60
   7   8   0   39.80   14.70
  -7   8   0   25.10    2.00
  -7   8   0   24.00   18.30
   7   8   0   23.90    2.10
  -7   8   0   21.70    2.50
   7   8   0   58.09   18.20
  -7   8   0   20.30    2.40
  -7   8   0   26.50    2.00
  -7   8   0   21.60    1.90
   7   8   0   22.60    2.80
   7   8   0   22.80    2.20
  -8  -8   0    0.80    1.60
   8  -8   0   -0.10    1.30
   8  -8   0   -3.80    2.30
  -8  -8   0    1.10    1.00
   8  -8   0    3.00    1.50
  -8  -8   0    0.70    1.80
   8  -8   0   -0.40    1.40
   8  -8   0    0.20    1.60
  -8  -8   0    0.70    1.50
   8  -8   0   -0.70    1.60
  -8  -8   0   -0.30    1.40
   8  -8   0    0.60    2.20
   8  -8   0   29.00   18.80
   8  -8   0    2.20    1.50
   8  -8   0   17.30   21.00
  -8  -8   0    0.20    1.30
  -8  -8   0    1.20   17.80
  -8  -8   0  -11.70   18.50
  -8   8   0    0.50    1.80
  -8   8   0  -28.60   20.00
  -8   8   0   -4.60   17.80
   8   8   0    0.40    1.90
   8   8   0    2.70    1.50
   8   8   0   -0.10    1.50
  -8   8   0   -0.90    1.00
   8   8   0    1.40    2.10
   8   8   0   -0.60    1.60
  -8   8   0    0.10    1.10
   8   8   0    3.10    1.60
   8   8   0   -0.50    1.30
   8   8   0   15.60   17.90
   8   8   0   -0.40    1.60
   8   8   0    9.00   20.70
  -8   8   0   -1.30    1.80
  -8   8   0    0.50    1.20
  -8   8   0    1.00    1.50
  -9  -8   0  391.06   43.10
   9  -8   0  443.26   24.80
   9  -8   0  473.05   25.00
   9  -8   0  438.76   25.10
   9  -8   0  526.15   44.30
  -9  -8   0  448.56   24.90
  -9  -8   0  434.46   25.00
  -9  -8   0  462.65   24.80
  -9  -8   0  439.46   24.80
   9  -8   0  466.35   24.90
   9  -8   0  446.76   25.10
  -9  -8   0  458.95   24.70
  -9  -8   0  445.06   25.00
   9  -8   0  420.56   25.20
   9  -8   0  416.26   24.90
   9  -8   0  470.05   47.20
   9   8   0  435.66   25.10
  -9   8   0  463.35   24.70
   9   8   0  445.66   24.90
   9   8   0  439.36   24.90
  -9   8   0  443.06   46.00
  -9   8   0  442.56   24.80
  -9   8   0  448.26   24.80
   9   8   0  483.55   49.50
  -9   8   0  457.05   24.90
   9   8   0  452.75   24.90
   9   8   0  409.16   39.90
   9   8   0  459.25   25.10
  -9   8   0  453.75   25.00
   9   8   0  438.76   24.90
  -9   8   0  461.55   43.80
   9   8   0  438.26   25.30
  -9   8   0  458.65   25.10
   9   8   0  454.75   24.80
 -10  -8   0   10.20   27.70
  10  -8   0    8.30    1.90
 -10  -8   0    6.60    1.90
 -10  -8   0    7.80    2.50
 -10  -8   0    3.40    2.00
 -10  -8   0    6.30    2.10
  10  -8   0   30.10   28.20
  10  -8   0   16.60   27.20
 -10  -8   0   -3.80   25.50
 -10  -8   0    2.00    2.90
  10   8   0    2.90    3.00
  10   8   0    5.00    1.90
 -10   8   0   25.60   26.40
  10   8   0    8.10    2.30
  10   8   0   27.30   30.20
 -10   8   0  -18.60   29.90
  10   8   0   10.70   25.10
  10   8   0    6.90    3.10
 -10   8   0    3.60    1.70
 -10   8   0   12.60    2.40
  10   8   0    4.50    2.00
  10   8   0    4.70    2.50
  10   8   0    9.80    2.20
  11  -8   0    1.30    2.20
 -11  -8   0   -0.90    1.60
 -11  -8   0    0.30    2.60
  11  -8   0    2.90    3.70
  11  -8   0    2.30    2.10
  11  -8   0    0.80    2.70
 -11  -8   0   36.40   34.20
  11  -8   0    2.30    2.10
  11  -8   0   15.80   36.10
 -11  -8   0   -0.10    2.20
  11  -8   0   -3.20    2.10
 -11  -8   0  -22.50   35.20
 -11  -8   0    0.30    2.00
  11  -8   0    2.40   34.50
 -11  -8   0   -0.30    3.10
 -11   8   0    2.10    1.90
 -11   8   0   -0.40    3.00
 -11   8   0    8.20   31.30
  11   8   0    2.10    2.00
  11   8   0   -1.30    2.40
  11   8   0    2.90    2.80
  11   8   0    0.60    3.90
  11   8   0    0.30    2.40
  11   8   0    1.30    2.40
 -11   8   0    0.00    1.70
  11   8   0   -4.40   36.00
  11   8   0   -3.20   32.70
 -11   8   0    1.00    1.90
 -11   8   0  -29.30   35.60
  12  -8   0  200.78   46.30
 -12  -8   0  105.69   43.50
  12  -8   0  139.59    9.30
 -12  -8   0  134.29    9.00
 -12  -8   0  126.79    8.00
  12  -8   0   96.69   43.30
  12  -8   0  147.09    8.40
  12  -8   0  129.39    9.10
 -12  -8   0  118.79    9.30
  12  -8   0  138.59    8.60
 -12  -8   0   97.99   41.10
 -12  -8   0  138.59    9.00
  12  -8   0  126.59   10.10
 -12  -8   0  131.29    8.40
  12  -8   0  147.89    8.60
  12   8   0  142.99    9.40
  12   8   0  129.39    9.00
  12   8   0   58.09   48.70
  12   8   0  140.29    8.80
 -12   8   0  128.59    8.90
 -12   8   0  128.89    8.10
 -12   8   0  140.79    8.30
  12   8   0  141.89    8.60
 -12   8   0  262.57   42.60
 -12   8   0  129.79    8.90
 -12   8   0  195.98   47.40
  12   8   0  112.49   40.60
 -12   8   0  126.39    8.10
  12   8   0  114.69    9.10
  12   8   0  131.99   10.20
 -13  -8   0   29.70    3.40
 -13  -8   0   27.30    3.40
  13  -8   0   33.80    3.90
  13  -8   0   27.50    3.60
  13  -8   0   29.80    3.50
 -13  -8   0  -15.50   50.19
  13  -8   0   29.40    5.70
  13  -8   0   18.70    3.70
  13  -8   0   40.90    4.70
 -13  -8   0   26.50    3.10
  13  -8   0  -42.80   55.29
 -13  -8   0   33.30    3.60
 -13  -8   0   25.60    4.80
 -13  -8   0   31.30    4.30
 -13   8   0   97.69   57.59
 -13   8   0   29.50    4.20
 -13   8   0   24.90    3.30
  13   8   0   29.20    3.80
  13   8   0   41.10    5.10
 -13   8   0   34.20    4.90
  13   8   0   31.00    3.90
  13   8   0   32.30    6.20
  13   8   0   84.99   57.19
 -13   8   0   30.80    3.30
 -13   8   0   33.40    3.70
  13   8   0   30.20    4.10
 -13   8   0   48.80   49.40
  13   8   0   25.90    3.90
 -14  -8   0   16.00    3.70
  14  -8   0   10.60    3.90
  14  -8   0   20.20    4.20
 -14  -8   0   48.00   67.59
  14  -8   0   28.20   66.09
  14  -8   0   29.40    4.90
 -14  -8   0   16.30    3.00
 -14  -8   0  -36.20   62.49
 -14  -8   0   17.50    4.40
 -14  -8   0   15.90    3.90
  14  -8   0   19.90    4.30
 -14  -8   0   16.40    3.10
 -14  -8   0   22.80    5.40
  14  -8   0  -26.50   68.39
  14  -8   0   15.70    3.70
  14  -8   0   14.10    6.50
  14   8   0  138.89   74.69
 -14   8   0   61.49   63.09
  14   8   0   21.40    4.20
 -14   8   0   10.30    3.30
  14   8   0   16.00    4.10
  14   8   0   25.40    6.80
 -14   8   0   21.20    4.60
  14   8   0   23.30    4.20
 -14   8   0   16.70    3.20
  14   8   0   24.60    4.10
  14   8   0   32.90   60.39
  14   8   0   19.60    4.90
 -14   8   0   20.50    3.10
 -14   8   0  -61.79   70.49
 -14   8   0   21.40    4.70
 -15  -8   0   -2.60    3.70
  15  -8   0   -4.10    4.60
  15  -8   0    1.00    4.20
 -15  -8   0   -1.60    5.90
  15  -8   0   -0.10    5.40
 -15  -8   0    2.20    3.90
  15  -8   0   -2.60    4.10
 -15  -8   0   -3.80    4.80
  15  -8   0   -2.60    6.50
  15  -8   0    4.10    4.50
 -15  -8   0   -1.80    3.20
 -15  -8   0    0.70    3.90
  15   8   0   -1.30    5.10
 -15   8   0    0.60    5.90
 -15   8   0   -0.30    5.30
 -15   8   0    3.60    3.70
 -15   8   0   -1.10    3.50
  15   8   0    3.10    4.50
  15   8   0   -3.80    7.60
 -15   8   0    2.10    3.20
  15   8   0   -0.60    4.70
  15   8   0   -2.80    4.30
 -16  -8   0   28.20    4.70
  16  -8   0   20.80    6.00
  16  -8   0   18.10    5.80
  16  -8   0   21.80    6.90
 -16  -8   0   30.30    7.30
  16  -8   0   20.20    8.40
  16  -8   0   24.10    5.20
 -16  -8   0   13.80    7.40
 -16  -8   0   18.30    6.70
  16  -8   0   15.10    5.50
 -16  -8   0   20.40    4.30
  16   8   0   26.90    7.00
  16   8   0   26.40    5.60
 -16   8   0   21.20    7.50
 -16   8   0   21.90    7.40
 -16   8   0   19.10    6.80
  16   8   0   28.20    5.80
 -16   8   0   26.50    5.40
  16   8   0   21.80    5.80
 -16   8   0   16.70    4.10
  16   8   0   15.10    9.20
   0  -9   0    2.50    0.50
   0  -9   0    2.30    0.70
   0  -9   0    1.30    0.70
   0  -9   0    0.10    0.60
   0  -9   0    0.80    6.80
   0  -9   0   -2.30    6.80
   0  -9   0    2.60    0.60
   0  -9   0    1.10    0.50
   0  -9   0    2.60    0.90
   0  -9   0    0.90    1.00
   0  -9   0    1.70    0.60
   0  -9   0    2.60    0.70
   0  -9   0    0.90    1.00
   0  -9   0    1.60    0.60
   0   9   0    1.40    0.70
   0   9   0    2.80    1.30
   0   9   0    2.50    0.70
   0   9   0    4.00    7.00
   0   9   0    2.30    0.90
   0   9   0    1.10    0.60
   0   9   0    0.40    0.50
   0   9   0    3.10    0.80
   0   9   0    1.00    0.60
   0   9   0    2.10    0.60
   0   9   0    0.40    0.70
   0   9   0    1.30    0.80
   1  -9   0  247.48   13.60
   1  -9   0  235.78   18.90
   1  -9   0  231.58   13.70
  -1  -9   0  256.87   13.70
   1  -9   0  228.38   13.60
   1  -9   0  234.88   13.60
   1  -9   0  227.68   13.60
  -1  -9   0  246.38   13.60
   1  -9   0  260.97   18.70
  -1  -9   0  259.47   13.60
  -1  -9   0  244.18   18.70
  -1  -9   0  250.27   13.60
  -1  -9   0  262.47   18.20
  -1  -9   0  261.87   13.60
   1  -9   0  235.48   13.60
   1  -9   0  236.18   13.60
  -1  -9   0  244.58   13.60
   1  -9   0  232.58   13.60
  -1  -9   0  245.38   13.60
   1  -9   0  231.28   13.60
  -1  -9   0  266.87   13.80
   1  -9   0  240.18   13.70
   1  -9   0  225.68   13.60
  -1  -9   0  246.98   13.60
  -1  -9   0  251.87   13.60
  -1  -9   0  239.68   13.60
   1  -9   0  245.68   13.70
  -1  -9   0  252.57   13.70
  -1  -9   0  245.18   13.60
   1  -9   0  242.58   13.60
   1   9   0  259.97   13.60
   1   9   0  263.67   13.80
   1   9   0  250.77   13.70
  -1   9   0  227.58   13.60
   1   9   0  251.07   13.60
  -1   9   0  225.28   13.60
  -1   9   0  239.18   13.80
   1   9   0  269.17   13.60
  -1   9   0  249.08   13.70
   1   9   0  250.77   13.60
   1   9   0  231.48   18.40
   1   9   0  248.28   13.70
   1   9   0  255.47   13.70
   1   9   0  257.67   13.60
  -1   9   0  219.28   13.60
   1   9   0  252.77   13.60
  -1   9   0  243.78   13.60
  -1   9   0  280.77   18.20
   1   9   0  292.37   18.70
   1   9   0  267.77   13.60
  -1   9   0  239.38   13.70
  -1   9   0  259.97   13.70
   1   9   0  249.78   13.60
  -1   9   0  231.48   13.60
  -1   9   0  237.68   19.00
  -2  -9   0 1275.37   68.39
   2  -9   0 1226.38   68.29
  -2  -9   0 1266.67   68.39
   2  -9   0 1260.57   68.39
  -2  -9   0 1316.17   68.39
   2  -9   0 1225.48   68.29
   2  -9   0 1218.38   68.39
  -2  -9   0 1302.27   68.39
   2  -9   0 1267.07   68.39
  -2  -9   0 1256.07   68.39
  -2  -9   0 1266.97   68.39
  -2  -9   0 1285.77   71.39
  -2  -9   0 1330.77   71.29
   2  -9   0 1229.48   68.39
   2  -9   0 1246.78   68.49
   2  -9   0 1274.67   71.19
  -2  -9   0 1139.19   68.29
   2  -9   0 1304.77   71.39
  -2  -9   0 1308.37   68.49
  -2  -9   0 1362.76   68.39
   2  -9   0 1139.79   68.39
   2  -9   0 1278.77   68.39
   2  -9   0 1219.38   68.39
   2  -9   0 1246.08   68.39
  -2  -9   0 1253.07   68.29
   2   9   0 1288.27   68.39
   2   9   0 1343.07   71.39
   2   9   0 1321.87   68.39
  -2   9   0 1243.18   68.49
   2   9   0 1327.77   68.49
  -2   9   0 1246.48   71.09
   2   9   0 1244.08   68.29
  -2   9   0 1216.48   68.39
   2   9   0 1183.28   68.39
   2   9   0 1251.57   68.39
  -2   9   0 1192.28   68.29
  -2   9   0 1229.38   71.49
  -2   9   0 1199.18   68.39
  -2   9   0 1202.08   68.39
   2   9   0 1257.27   68.39
   2   9   0 1258.87   68.39
  -2   9   0 1260.77   68.39
   2   9   0 1274.17   68.49
  -2   9   0 1197.08   68.39
   2   9   0 1290.77   72.49
  -2   9   0 1188.98   68.39
   2   9   0 1235.18   68.39
  -2   9   0 1242.48   68.39
   2   9   0 1210.78   68.39
   2   9   0 1304.37   68.39
  -2   9   0 1221.48   68.39
  -2   9   0 1167.18   68.29
  -2   9   0 1197.08   68.29
  -3  -9   0  575.94   31.10
   3  -9   0  562.84   31.10
  -3  -9   0  575.54   31.20
   3  -9   0  538.95   31.10
  -3  -9   0  537.65   35.30
  -3  -9   0  571.94   31.10
   3  -9   0  552.04   31.20
   3  -9   0  581.44   31.00
  -3  -9   0  560.84   31.10
   3  -9   0  539.25   31.10
  -3  -9   0  584.24   31.10
  -3  -9   0  561.54   31.10
   3  -9   0  527.25   35.60
   3  -9   0  579.54   35.80
  -3  -9   0  576.14   31.10
  -3  -9   0  540.05   31.10
   3  -9   0  581.04   31.10
   3  -9   0  567.74   31.10
   3  -9   0  535.65   31.20
   3  -9   0  547.75   31.10
  -3  -9   0  587.74   31.10
  -3  -9   0  567.84   31.10
   3  -9   0  588.54   31.10
  -3  -9   0  566.54   31.10
  -3   9   0  585.94   31.10
   3   9   0  585.64   31.10
   3   9   0  545.55   35.50
   3   9   0  550.04   31.10
   3   9   0  577.14   31.20
   3   9   0  571.34   31.10
  -3   9   0  552.94   31.20
  -3   9   0  579.94   31.10
  -3   9   0  641.74   35.30
   3   9   0  565.34   31.10
   3   9   0  569.64   31.10
  -3   9   0  547.35   31.00
  -3   9   0  549.15   31.00
   3   9   0  565.84   31.10
  -3   9   0  577.34   31.10
   3   9   0  548.25   31.10
  -3   9   0  584.14   31.20
  -3   9   0  568.44   31.30
  -3   9   0  546.45   31.10
   3   9   0  576.44   35.10
   3   9   0  587.34   31.10
  -3   9   0  561.04   36.10
   3   9   0  569.84   31.20
   3   9   0  571.14   31.20
   3   9   0  583.04   31.10
  -3   9   0  553.34   31.10
  -3   9   0  578.64   31.10
  -3   9   0  534.15   31.00
   3   9   0  551.64   31.10
   4  -9   0   16.20    1.50
  -4  -9   0   21.80    2.10
  -4  -9   0   15.00    1.30
   4  -9   0   22.70    2.10
  -4  -9   0   15.40    1.50
  -4  -9   0   18.50    1.80
  -4  -9   0   15.10    1.70
  -4  -9   0   11.80   11.10
   4  -9   0   23.60   10.80
  -4  -9   0   14.20    1.40
  -4  -9   0   16.80    2.00
   4  -9   0   16.60    1.50
  -4  -9   0   38.00   10.30
   4  -9   0   16.30    1.80
  -4  -9   0   16.00    1.60
   4  -9   0   17.60    2.00
  -4  -9   0   15.20    2.00
   4  -9   0   12.60    1.50
   4  -9   0   19.10    2.00
   4  -9   0   17.50   10.60
  -4  -9   0   17.70    1.80
  -4  -9   0   18.20    1.60
  -4  -9   0   16.00    1.80
   4  -9   0   15.20    1.60
   4  -9   0   18.30    1.80
   4   9   0   15.40    1.90
  -4   9   0   17.70    1.80
   4   9   0   15.20    1.50
  -4   9   0   20.20    2.00
  -4   9   0   16.80    1.50
   4   9   0   19.00    1.70
   4   9   0   14.10    1.70
   4   9   0   17.10    1.50
   4   9   0   26.70   11.00
  -4   9   0   16.00    1.40
  -4   9   0   18.00    1.50
   4   9   0   17.80    2.10
  -4   9   0   20.80   10.90
   4   9   0   16.20    1.70
   4   9   0   20.00    1.50
  -4   9   0   16.40    2.30
  -4   9   0   18.90    1.40
  -4   9   0   19.10    1.80
  -4   9   0   14.50    9.70
   4   9   0   20.00    2.20
  -4   9   0   17.90    2.20
   4   9   0   16.50    1.50
   4   9   0   21.70   10.10
  -4   9   0   16.90    2.00
  -5  -9   0    0.50    0.70
   5  -9   0    2.00   12.40
  -5  -9   0    0.10    1.20
   5  -9   0    1.00    1.00
  -5  -9   0    1.40    0.80
  -5  -9   0   -0.50    1.00
   5  -9   0   -6.40   11.50
   5  -9   0   -0.20    1.40
   5  -9   0    0.10    0.80
  -5  -9   0   -0.10    0.90
  -5  -9   0    0.70   11.70
   5  -9   0    0.00    1.10
  -5  -9   0    0.30    1.80
   5  -9   0    2.30    0.90
   5  -9   0    2.20    1.20
  -5  -9   0    0.60    1.10
  -5  -9   0    0.90    1.30
   5  -9   0    0.80    1.00
  -5  -9   0   20.10   11.40
  -5  -9   0    1.60    0.90
   5  -9   0   -0.30    1.10
   5  -9   0    1.90    1.20
  -5  -9   0   -0.20    1.20
  -5  -9   0    1.20    1.50
   5  -9   0    2.20    1.70
   5  -9   0    0.10    1.20
  -5  -9   0    1.70    1.00
   5   9   0   -0.10    1.20
   5   9   0   -1.80   12.60
  -5   9   0    0.10    0.90
  -5   9   0   -0.20    1.20
   5   9   0   -0.40    1.20
   5   9   0    0.90    1.20
   5   9   0    1.10    0.90
  -5   9   0   -0.40    1.30
  -5   9   0    0.40    0.80
  -5   9   0    0.80    0.70
  -5   9   0   -0.10    1.30
  -5   9   0    1.40    0.80
  -5   9   0   16.20   12.90
   5   9   0    1.90    1.60
  -5   9   0    0.10    0.80
  -5   9   0    1.40    2.20
   5   9   0   -0.20    1.10
  -5   9   0    3.40   11.00
   5   9   0   -3.40   11.10
  -5   9   0    0.10    1.50
   5   9   0    1.50    1.30
   5   9   0   -1.20    0.80
   5   9   0    0.70    1.40
  -5   9   0    0.70    1.40
   5   9   0    0.90    1.00
   5   9   0   -3.00   11.80
  -5   9   0   -0.80    1.40
  -6  -9   0  162.28   18.40
   6  -9   0  158.68    8.70
   6  -9   0  156.18    8.80
   6  -9   0  146.29    8.80
  -6  -9   0  157.68    8.70
  -6  -9   0  148.69    8.60
  -6  -9   0  162.48    8.70
  -6  -9   0  148.29    8.80
   6  -9   0  137.39    8.80
  -6  -9   0  158.48    9.10
   6  -9   0  145.49    9.10
   6  -9   0  158.58    9.10
  -6  -9   0  158.98    8.90
  -6  -9   0  158.28    8.80
  -6  -9   0  147.99    8.70
   6  -9   0  188.48   19.10
   6  -9   0  150.98    8.90
  -6  -9   0  144.09    8.80
  -6  -9   0  172.18   18.80
   6  -9   0  154.08    8.80
   6  -9   0  151.88    9.00
  -6  -9   0  151.28    8.70
   6  -9   0  150.78   18.20
   6  -9   0  149.99    8.70
   6   9   0  213.78   20.70
   6   9   0  147.79    8.90
  -6   9   0  194.18   20.20
  -6   9   0  157.38    8.90
   6   9   0  160.28    8.90
   6   9   0  152.78    8.70
   6   9   0  193.28   19.10
   6   9   0  160.38    9.00
  -6   9   0  160.68    8.80
  -6   9   0  153.78    9.10
  -6   9   0  145.89    8.70
   6   9   0  146.89    8.70
  -6   9   0  144.99    8.70
   6   9   0  162.28    9.20
  -6   9   0  136.59   17.10
  -6   9   0  147.09    9.50
   6   9   0  147.29    9.10
  -6   9   0  152.98    8.70
   6   9   0  167.48    8.80
  -6   9   0  153.18    8.90
  -6   9   0  150.28    8.60
  -7  -9   0   87.69    5.30
   7  -9   0   88.99    6.00
   7  -9   0  147.99   21.00
  -7  -9   0   91.49    5.70
  -7  -9   0   87.19    5.30
   7  -9   0   87.39    5.60
   7  -9   0   95.89    5.40
  -7  -9   0   85.29    5.30
   7  -9   0   77.69   18.50
   7  -9   0   87.29    5.80
   7  -9   0   95.89    5.20
  -7  -9   0   90.79    5.50
  -7  -9   0   80.29    6.00
   7  -9   0   91.89    5.30
  -7  -9   0   79.59    5.10
  -7  -9   0   65.59   17.20
   7  -9   0   91.59    5.40
  -7  -9   0   76.19   19.60
  -7   9   0   90.69    5.20
   7   9   0   74.89    6.10
   7   9   0   96.69    5.50
  -7   9   0   78.99    6.20
  -7   9   0   84.59   20.50
   7   9   0   88.69    5.70
   7   9   0   81.49    5.40
  -7   9   0   86.29    5.40
  -7   9   0  128.09   18.50
  -7   9   0   85.09    5.60
   7   9   0  137.29   18.40
   7   9   0   93.79    5.70
   7   9   0   86.29    5.80
   7   9   0   85.09    5.30
  -7   9   0   71.49    5.10
   7   9   0   81.79    5.40
  -7   9   0   90.19    5.20
   7   9   0   86.29   21.10
  -8  -9   0   83.79    4.90
   8  -9   0   76.39    5.00
   8  -9   0   80.39    4.80
  -8  -9   0   94.99   21.20
   8  -9   0   53.19   22.80
   8  -9   0   83.09   22.00
   8  -9   0   78.19    5.20
   8  -9   0   70.59    5.00
  -8  -9   0   85.59    5.10
  -8  -9   0   77.09    5.10
  -8  -9   0   80.29    4.80
  -8  -9   0   72.89    4.80
   8  -9   0   73.89    4.90
   8  -9   0   87.69    5.90
  -8  -9   0   76.19    4.50
  -8  -9   0   36.90   20.60
   8  -9   0   66.89    4.70
   8  -9   0   75.29    5.60
   8   9   0   69.89    4.80
   8   9   0   76.39    5.50
  -8   9   0   70.69    5.00
   8   9   0   63.79    4.70
   8   9   0   82.39   20.50
   8   9   0   71.59    4.80
   8   9   0   81.49    5.20
  -8   9   0   75.19    4.60
  -8   9   0   76.99   24.30
  -8   9   0   68.39    5.30
   8   9   0   94.69   22.80
  -8   9   0   69.99    4.70
  -8   9   0   77.79    4.60
  -8   9   0  109.59   21.10
   9  -9   0   11.90    2.80
   9  -9   0    7.10    1.80
  -9  -9   0    9.40    1.50
  -9  -9   0   23.00   23.60
   9  -9   0   14.10    3.10
   9  -9   0    1.10   24.80
  -9  -9   0   12.20    2.10
  -9  -9   0    5.80   22.50
  -9  -9   0    9.80    2.50
  -9  -9   0   10.40    2.10
  -9  -9   0    8.20    1.70
  -9  -9   0   10.20    1.90
   9  -9   0   11.90   24.90
   9   9   0   15.20    2.60
  -9   9   0   13.60    1.60
   9   9   0   -1.20   25.80
   9   9   0   12.20    1.90
   9   9   0   10.70    3.20
   9   9   0  -25.10   21.60
   9   9   0    7.50    2.80
   9   9   0   14.20    1.90
   9   9   0   13.00    2.20
  -9   9   0   11.90    2.50
  -9   9   0   14.10   27.50
  -9   9   0   13.70    1.80
   9   9   0   10.20    2.00
  -9   9   0   18.40   22.30
   9   9   0    8.20    2.00
  -9   9   0   13.20    2.30
  10  -9   0   37.10   30.40
 -10  -9   0   69.49   28.30
  10  -9   0   90.29    6.30
  10  -9   0   90.09    5.50
 -10  -9   0   63.19    5.20
  10  -9   0   82.79    5.80
  10  -9   0   89.59    5.40
  10  -9   0   85.09   30.50
 -10  -9   0   68.09    5.60
 -10  -9   0   67.69    5.10
  10  -9   0   74.99    5.00
 -10  -9   0   65.49    5.00
 -10  -9   0   73.59    6.00
 -10  -9   0   97.59   31.70
  10  -9   0   80.89    5.10
 -10   9   0   82.49    4.90
  10   9   0   70.49    5.10
 -10   9   0  103.39   32.80
  10   9   0  131.59   34.40
 -10   9   0   75.09   28.10
  10   9   0   62.79    5.30
  10   9   0   72.19    6.70
  10   9   0   66.29    5.30
 -10   9   0   77.09    5.10
  10   9   0   69.69    6.00
  10   9   0  101.09   27.50
 -10   9   0   73.29    5.50
  10   9   0   75.19    5.30
 -10   9   0   80.99    5.50
 -10   9   0   78.69    5.00
  11  -9   0   29.60    3.30
 -11  -9   0   28.50    3.10
  11  -9   0   21.40    4.20
 -11  -9   0   24.80    3.00
  11  -9   0   -4.60   36.60
 -11  -9   0   47.00   35.70
  11  -9   0   16.60   37.90
  11  -9   0   34.40    3.80
  11  -9   0   31.10    3.60
  11  -9   0   31.30    3.30
 -11  -9   0   34.80    3.70
  11  -9   0   31.60    3.00
 -11  -9   0   39.00    4.20
 -11  -9   0   27.70    3.10
 -11  -9   0   26.90   34.00
  11   9   0   21.70    3.20
  11   9   0   42.10    3.60
 -11   9   0   31.00    3.30
 -11   9   0   37.60    4.00
 -11   9   0   60.69   40.30
  11   9   0   38.80    3.90
 -11   9   0   35.70    3.10
 -11   9   0  112.89   37.30
  11   9   0   25.00    3.30
  11   9   0   26.60    4.70
  11   9   0  128.99   40.10
  11   9   0   34.70    3.90
  11   9   0   25.40   32.50
 -11   9   0   36.70    3.30
 -11   9   0   33.30    3.10
 -12  -9   0   23.90   45.70
  12  -9   0   13.40    3.00
  12  -9   0   17.60    2.80
 -12  -9   0   16.70    3.40
  12  -9   0   38.00   43.70
 -12  -9   0   18.60    2.30
 -12  -9   0   23.90    3.00
  12  -9   0    9.60    3.00
  12  -9   0    9.10   46.60
 -12  -9   0   21.20    4.10
  12  -9   0   21.20    3.70
 -12  -9   0   15.50    2.90
 -12  -9   0  -31.80   39.00
  12   9   0   16.30    3.70
 -12   9   0   11.20    2.80
 -12   9   0   14.30    3.30
  12   9   0   -9.30   50.39
 -12   9   0  -16.00   45.80
  12   9   0   11.80    5.90
 -12   9   0   17.40    2.40
  12   9   0   14.80    3.10
 -12   9   0  -45.20   41.20
  12   9   0   18.50    3.60
  12   9   0   17.10    3.30
  12   9   0   18.60    3.30
 -12   9   0   18.30    3.90
  12   9   0   14.60   38.90
 -13  -9   0   11.80    3.70
 -13  -9   0    9.40    4.70
 -13  -9   0    9.20    2.50
  13  -9   0    9.50    3.50
  13  -9   0   -8.40   56.79
 -13  -9   0    7.50    2.80
  13  -9   0    8.80    3.40
  13  -9   0    7.60    3.90
 -13  -9   0    9.40    3.00
 -13  -9   0   73.59   53.89
 -13  -9   0    2.40   55.69
 -13  -9   0    8.20    2.50
  13  -9   0    7.00    5.40
  13  -9   0    6.90    2.90
  13  -9   0    5.10    3.00
  13   9   0    7.20    3.40
  13   9   0   68.09  111.39
 -13   9   0   16.30    7.20
 -13   9   0   12.20    2.90
  13   9   0    4.80    3.30
 -13   9   0    4.10    2.60
 -13   9   0   44.60   57.69
  13   9   0   13.90    4.30
  13   9   0   16.00    3.60
  13   9   0   15.70    5.90
 -13   9   0    7.00    3.80
 -13   9   0   10.00   50.69
 -13   9   0    8.90    2.50
  13   9   0    5.30    3.50
  14  -9   0   59.39    7.60
  14  -9   0   66.79    5.90
 -14  -9   0   58.19    5.60
  14  -9   0   42.80   73.69
  14  -9   0   60.89    6.40
 -14  -9   0   55.39    6.60
 -14  -9   0   50.69    6.20
 -14  -9   0   60.69    6.10
  14  -9   0   67.79    7.80
 -14  -9   0   58.39    6.10
 -14  -9   0  105.49   68.09
  14  -9   0   54.99    5.70
  14  -9   0  178.08   64.89
 -14  -9   0   60.99    5.30
  14  -9   0   61.59    6.80
  14   9   0   63.29    6.60
 -14   9   0   56.29    6.50
  14   9   0   54.79    6.40
  14   9   0   59.69    5.90
 -14   9   0  133.99   75.39
 -14   9   0  -91.89   63.79
 -14   9   0   61.89    5.70
 -14   9   0   63.69    5.20
  14   9   0   51.89    6.00
  14   9   0   31.70   74.59
  14   9   0   10.00   64.69
  14   9   0   51.09    7.80
  14   9   0   62.89    6.50
 -14   9   0   52.09    5.60
 -14   9   0   54.49    6.00
  15  -9   0   21.90    4.40
  15  -9   0   23.70    7.80
  15  -9   0   25.40    5.00
 -15  -9   0   17.50    4.20
 -15  -9   0   13.50    6.50
 -15  -9   0   13.30    5.70
 -15  -9   0   19.90    4.30
  15  -9   0   17.20    5.50
  15  -9   0   13.10    4.90
  15  -9   0   14.70    4.50
 -15   9   0   20.40    6.10
 -15   9   0   18.20    4.00
  15   9   0   13.90    6.00
  15   9   0   21.30    8.60
 -15   9   0   13.80    3.50
  15   9   0   15.90    4.80
  15   9   0   27.20    5.10
  15   9   0   13.20    5.00
 -15   9   0   16.40    3.90
 -15   9   0   11.40    5.20
 -16  -9   0    4.70    4.10
 -16   9   0   -1.20    4.30
   0 -10   0  530.25   28.80
   0 -10   0  524.05   28.70
   0 -10   0  503.25   28.80
   0 -10   0  516.05   33.10
   0 -10   0  538.55   28.80
   0 -10   0  513.15   28.80
   0 -10   0  508.05   28.70
   0 -10   0  507.45   28.70
   0 -10   0  495.35   28.70
   0 -10   0  533.55   28.70
   0 -10   0  530.85   28.90
   0 -10   0  499.35   32.50
   0 -10   0  521.85   28.70
   0 -10   0  538.55   28.80
   0  10   0  544.15   28.80
   0  10   0  545.55   28.80
   0  10   0  544.85   28.90
   0  10   0  528.55   28.80
   0  10   0  509.25   28.70
   0  10   0  523.35   28.70
   0  10   0  477.95   32.60
   0  10   0  501.15   32.80
   0  10   0  553.34   28.80
   0  10   0  474.45   28.70
   0  10   0  540.25   28.70
   0  10   0  558.24   28.90
   1 -10   0  474.85   29.70
   1 -10   0  423.96   25.20
  -1 -10   0  459.45   25.20
  -1 -10   0  468.95   25.30
   1 -10   0  432.76   25.20
  -1 -10   0  443.16   29.60
  -1 -10   0  463.85   25.20
  -1 -10   0  468.55   25.30
  -1 -10   0  472.95   25.30
   1 -10   0  436.46   25.20
   1 -10   0  446.06   25.20
   1 -10   0  433.16   25.20
  -1 -10   0  490.55   25.30
  -1 -10   0  428.36   25.20
  -1 -10   0  471.85   25.20
   1 -10   0  457.05   29.70
  -1 -10   0  491.75   29.50
   1 -10   0  457.75   25.30
   1 -10   0  454.35   25.30
   1 -10   0  454.55   25.20
   1 -10   0  470.45   25.30
   1 -10   0  444.46   25.20
  -1 -10   0  458.75   25.20
  -1 -10   0  465.95   25.20
   1 -10   0  437.66   25.20
   1 -10   0  418.36   25.20
  -1 -10   0  472.15   25.20
  -1 -10   0  456.45   25.20
  -1 -10   0  475.25   25.30
   1  10   0  469.75   25.20
   1  10   0  468.55   29.60
   1  10   0  465.95   25.30
   1  10   0  482.95   25.40
   1  10   0  475.35   25.20
   1  10   0  453.95   25.30
  -1  10   0  444.66   25.20
  -1  10   0  457.15   25.30
  -1  10   0  478.85   25.30
   1  10   0  498.25   25.30
  -1  10   0  487.05   29.30
  -1  10   0  463.25   25.30
   1  10   0  457.35   25.20
   1  10   0  476.75   25.20
   1  10   0  473.75   25.30
   1  10   0  445.36   25.20
  -1  10   0  501.25   30.40
  -1  10   0  442.96   25.20
  -1  10   0  427.96   25.20
  -1  10   0  466.15   25.20
   1  10   0  471.85   25.20
   1  10   0  462.85   25.20
  -1  10   0  500.95   25.40
  -1  10   0  409.16   25.20
   1  10   0  459.15   29.70
  -1  10   0  403.86   25.20
  -2 -10   0  627.14   33.90
  -2 -10   0  604.54   37.90
  -2 -10   0  636.54   34.00
   2 -10   0  601.44   33.80
   2 -10   0  617.44   38.00
   2 -10   0  599.24   33.80
   2 -10   0  604.84   33.90
   2 -10   0  605.94   33.80
   2 -10   0  561.84   33.90
   2 -10   0  612.24   33.90
  -2 -10   0  646.34   33.80
  -2 -10   0  633.84   33.90
  -2 -10   0  631.04   33.80
   2 -10   0  596.54   34.00
  -2 -10   0  614.54   33.90
   2 -10   0  580.64   33.90
   2 -10   0  609.64   33.80
   2 -10   0  607.54   33.90
  -2 -10   0  672.63   33.90
   2 -10   0  586.04   33.80
  -2 -10   0  581.14   33.80
   2 -10   0  585.44   38.30
  -2 -10   0  627.04   38.20
  -2 -10   0  626.44   33.80
  -2 -10   0  630.84   33.90
   2  10   0  631.54   33.80
  -2  10   0  616.74   33.90
   2  10   0  631.94   33.80
   2  10   0  650.83   34.00
  -2  10   0  635.04   38.00
   2  10   0  683.43   38.40
   2  10   0  589.24   33.80
   2  10   0  611.84   33.80
   2  10   0  628.74   33.90
   2  10   0  621.94   33.90
   2  10   0  659.23   33.90
   2  10   0  667.73   33.90
  -2  10   0  593.04   33.80
  -2  10   0  636.94   34.00
  -2  10   0  603.74   33.80
  -2  10   0  633.64   33.90
  -2  10   0  574.14   33.80
  -2  10   0  592.24   33.80
  -2  10   0  586.74   33.90
   2  10   0  653.53   34.00
   2  10   0  610.54   33.80
   2  10   0  626.64   33.90
  -2  10   0  576.94   33.80
  -2  10   0  610.64   33.90
  -2  10   0  583.94   33.80
  -2  10   0  626.94   38.60
  -2  10   0  622.64   33.90
   2  10   0  674.83   38.30
  -3 -10   0  303.77   17.40
   3 -10   0  317.17   17.40
  -3 -10   0  312.37   23.80
  -3 -10   0  314.37   17.60
  -3 -10   0  314.77   17.40
  -3 -10   0  323.27   17.40
   3 -10   0  317.87   17.50
  -3 -10   0  323.27   17.40
  -3 -10   0  323.17   17.50
  -3 -10   0  290.77   17.80
   3 -10   0  313.37   17.60
   3 -10   0  312.07   17.50
   3 -10   0  307.17   17.40
   3 -10   0  310.17   17.50
  -3 -10   0  317.37   17.50
   3 -10   0  319.17   25.00
   3 -10   0  328.37   17.60
   3 -10   0  320.87   17.50
   3 -10   0  312.27   17.40
  -3 -10   0  356.26   25.20
   3 -10   0  279.67   24.40
  -3 -10   0  316.47   17.40
  -3 -10   0  298.17   17.40
  -3 -10   0  308.37   17.50
   3  10   0  324.27   17.50
  -3  10   0  306.87   17.50
   3  10   0  320.17   17.60
   3  10   0  328.77   17.40
  -3  10   0  302.37   17.50
   3  10   0  316.07   17.40
   3  10   0  328.57   17.50
   3  10   0  310.17   17.40
  -3  10   0  307.87   17.40
   3  10   0  302.17   17.50
  -3  10   0  318.07   17.40
   3  10   0  307.67   23.70
  -3  10   0  317.07   17.40
  -3  10   0  327.17   17.70
   3  10   0  322.77   17.60
  -3  10   0  312.97   23.70
   3  10   0  329.27   17.40
   3  10   0  313.27   17.50
  -3  10   0  318.47   17.50
  -3  10   0  310.87   17.40
   3  10   0  308.27   17.40
  -3  10   0  318.87   17.40
   3  10   0  317.27   17.40
  -3  10   0  308.67   17.40
  -3  10   0  299.97   25.20
  -3  10   0  334.37   17.60
   3  10   0  285.47   24.50
  -4 -10   0  467.95   25.60
  -4 -10   0  489.55   25.60
   4 -10   0  467.05   25.60
  -4 -10   0  472.85   32.70
   4 -10   0  478.75   25.60
   4 -10   0  454.65   25.60
  -4 -10   0  473.45   25.70
  -4 -10   0  476.75   25.60
   4 -10   0  453.65   25.60
   4 -10   0  466.85   32.70
  -4 -10   0  450.75   25.70
  -4 -10   0  463.15   25.70
  -4 -10   0  444.36   25.80
   4 -10   0  449.86   25.90
  -4 -10   0  463.65   25.50
  -4 -10   0  448.86   25.60
   4 -10   0  460.85   25.70
   4 -10   0  469.15   25.70
  -4 -10   0  472.15   31.70
  -4 -10   0  485.35   25.60
   4 -10   0  470.15   25.60
  -4 -10   0  467.85   25.70
   4 -10   0  443.96   25.80
  -4 -10   0  457.75   25.60
   4 -10   0  467.25   32.60
   4  10   0  464.55   25.70
   4  10   0  479.95   25.60
  -4  10   0  478.35   26.00
   4  10   0  459.65   33.10
   4  10   0  482.85   25.60
   4  10   0  452.75   25.60
  -4  10   0  462.15   25.70
  -4  10   0  462.55   25.70
  -4  10   0  456.05   25.60
  -4  10   0  469.85   25.60
  -4  10   0  471.05   25.70
   4  10   0  455.15   25.70
   4  10   0  446.86   25.60
   4  10   0  455.75   25.80
   4  10   0  476.65   25.60
  -4  10   0  455.85   25.60
  -4  10   0  498.55   25.70
   4  10   0  446.46   25.60
  -4  10   0  451.75   25.70
  -4  10   0  447.66   25.60
   4  10   0  492.05   31.90
  -4  10   0  475.75   32.00
  -4  10   0  505.45   33.60
   4  10   0  463.85   25.70
  -4  10   0  469.25   25.60
  -4  10   0  458.15   25.60
   4  10   0  472.15   25.70
   5 -10   0   17.50    1.80
   5 -10   0   17.40   13.70
   5 -10   0   22.00    2.40
  -5 -10   0    7.40   12.90
  -5 -10   0  -13.60   11.80
   5 -10   0   14.90    2.20
  -5 -10   0   16.50    1.60
  -5 -10   0   15.40    1.70
   5 -10   0   12.00    1.60
  -5 -10   0   17.40    2.60
  -5 -10   0   18.00    1.70
  -5 -10   0   12.00    1.60
   5 -10   0   15.50    1.80
   5 -10   0   15.40    1.80
  -5 -10   0   15.30    1.70
  -5 -10   0   12.20    1.40
  -5 -10   0   19.10    2.10
  -5 -10   0   16.10    2.00
   5 -10   0   15.30    1.60
   5 -10   0   15.10    1.60
   5 -10   0   13.40    1.70
  -5 -10   0   18.00    1.40
  -5 -10   0   21.10    1.90
   5 -10   0   13.10    1.60
   5 -10   0   18.50   13.00
   5 -10   0   14.80    1.60
   5  10   0   12.90    2.10
   5  10   0   16.30    1.80
  -5  10   0   25.20   14.70
  -5  10   0   14.80    1.50
   5  10   0   21.40    2.20
  -5  10   0   12.30    2.00
   5  10   0   20.30    1.80
  -5  10   0   15.00    1.50
  -5  10   0   15.70    1.90
  -5  10   0   21.80    1.90
   5  10   0   26.40   12.80
   5  10   0   23.70   13.90
  -5  10   0   13.80    1.70
  -5  10   0   17.80    1.80
  -5  10   0   18.50    2.10
   5  10   0   13.50    1.90
   5  10   0   14.90    1.60
  -5  10   0   13.80    1.60
  -5  10   0   30.20   12.10
  -5  10   0   12.80    1.80
  -5  10   0   17.40    3.10
   5  10   0   17.00    1.70
   5  10   0   17.20    1.80
   5  10   0    3.60   13.90
  -5  10   0   16.50    1.50
   5  10   0   21.30    2.00
   5  10   0   16.50    1.80
   6 -10   0   76.49    5.10
  -6 -10   0   81.79    5.10
  -6 -10   0   74.59    5.10
  -6 -10   0   81.39    5.40
  -6 -10   0   96.49   17.00
   6 -10   0   78.29    5.30
   6 -10   0   79.39    6.00
  -6 -10   0   85.69    5.10
   6 -10   0  130.49   17.90
  -6 -10   0   76.99    5.20
   6 -10   0  131.19   19.00
   6 -10   0   83.09    5.20
  -6 -10   0   72.19    5.30
  -6 -10   0   89.29    4.90
   6 -10   0   92.79    5.00
   6 -10   0   88.49    5.20
   6 -10   0   85.69    5.70
   6 -10   0   87.69    5.20
   6 -10   0   78.79    5.50
   6 -10   0   84.69    5.10
  -6 -10   0   77.99    5.60
  -6 -10   0   88.69   16.40
  -6  10   0   89.19    5.40
  -6  10   0   82.29    5.80
  -6  10   0   87.49    5.20
  -6  10   0   76.89    5.00
   6  10   0   91.79    5.60
  -6  10   0  102.59   18.80
   6  10   0   98.09    5.40
   6  10   0   94.49    5.20
   6  10   0   82.59    5.30
  -6  10   0   83.39    4.90
   6  10   0  129.49   17.00
   6  10   0   87.49    5.50
   6  10   0   75.99    5.10
  -6  10   0   99.89   17.50
  -6  10   0   83.89    5.00
  -6  10   0   84.09    5.30
  -6  10   0   88.89    5.00
   6  10   0   80.19    5.10
   6  10   0   52.99   18.20
   7 -10   0  527.95   31.10
   7 -10   0  559.44   31.00
  -7 -10   0  557.84   31.00
   7 -10   0  556.94   31.10
  -7 -10   0  586.24   43.30
   7 -10   0  531.35   31.10
   7 -10   0  620.44   31.40
  -7 -10   0  562.04   30.90
   7 -10   0  537.85   31.40
  -7 -10   0  547.25   31.10
   7 -10   0  532.65   31.20
   7 -10   0  542.85   31.10
   7 -10   0  589.74   44.80
  -7 -10   0  590.44   42.20
  -7 -10   0  562.84   31.10
  -7 -10   0  581.64   31.10
   7 -10   0  574.54   44.80
  -7 -10   0  559.14   31.20
   7  10   0  622.54   45.20
  -7  10   0  559.34   45.60
   7  10   0  573.14   31.10
   7  10   0  560.84   31.40
  -7  10   0  580.74   31.10
  -7  10   0  599.54   31.20
   7  10   0  543.25   31.10
  -7  10   0  554.34   31.00
  -7  10   0  574.54   31.00
   7  10   0  484.05   41.10
   7  10   0  572.44   31.30
  -7  10   0  524.25   42.70
  -7  10   0  569.04   31.00
  -7  10   0  580.74   31.40
   7  10   0  576.84   31.10
   7  10   0  556.14   31.20
   7  10   0  578.94   31.10
   8 -10   0  281.17   16.70
   8 -10   0  303.57   16.50
  -8 -10   0  300.17   16.60
  -8 -10   0  294.57   16.40
  -8 -10   0  292.37   29.60
   8 -10   0  305.77   16.50
   8 -10   0  291.17   16.40
  -8 -10   0  307.67   16.70
  -8 -10   0  288.37   16.20
  -8 -10   0  299.97   16.40
  -8 -10   0  319.97   30.30
   8 -10   0  293.47   16.80
   8 -10   0  264.37   29.90
   8 -10   0  285.87   16.40
   8 -10   0  347.77   38.20
   8 -10   0  304.87   16.60
  -8 -10   0  291.57   16.40
   8  10   0  363.96   38.00
   8  10   0  290.47   16.40
   8  10   0  288.97   16.70
   8  10   0  269.87   16.40
  -8  10   0  240.38   31.20
  -8  10   0  286.67   16.60
   8  10   0  298.27   16.50
  -8  10   0  394.96   36.10
  -8  10   0  292.47   16.30
   8  10   0  273.77   30.90
  -8  10   0  295.27   16.30
   8  10   0  272.37   16.50
  -8  10   0  295.07   16.50
   8  10   0  273.57   16.70
   8  10   0  294.87   17.00
  -9 -10   0   -0.20    1.70
  -9 -10   0   -0.20    1.20
  -9 -10   0   -0.80    2.00
   9 -10   0   -0.10    2.20
   9 -10   0    0.40    2.60
   9 -10   0    1.10    1.60
  -9 -10   0   -1.30    2.00
   9 -10   0   -1.10    1.70
  -9 -10   0    1.50    1.70
   9 -10   0    0.30    1.80
   9 -10   0   13.90   29.10
  -9 -10   0   18.00   23.60
  -9 -10   0    1.10   25.30
  -9 -10   0    0.50    2.20
   9 -10   0   29.50   25.50
   9 -10   0   -0.80    1.50
  -9  10   0   -1.40    1.90
   9  10   0    3.10    2.20
   9  10   0   -0.70    2.00
  -9  10   0   -0.50    2.20
  -9  10   0   -1.60    2.10
   9  10   0    1.20    2.70
   9  10   0    0.00    2.90
   9  10   0   -0.30    1.70
   9  10   0   -1.90    1.90
   9  10   0   48.80   25.40
   9  10   0    0.90    1.70
  -9  10   0   -5.20   27.90
  -9  10   0    0.60    1.60
  -9  10   0    1.70    1.50
  -9  10   0   -0.20    1.40
 -10 -10   0  159.18   34.90
 -10 -10   0  151.38    9.90
  10 -10   0  172.58    9.90
 -10 -10   0  161.68    9.90
  10 -10   0  182.78   10.70
  10 -10   0  167.88   10.00
  10 -10   0  192.28   34.10
 -10 -10   0  161.28   10.20
  10 -10   0  166.18   10.30
  10 -10   0  175.88   10.10
  10 -10   0  163.98    9.90
 -10 -10   0  168.68   10.50
 -10 -10   0  188.38   31.70
  10 -10   0  197.58   34.40
  10  10   0  175.38   10.10
  10  10   0  158.48   10.00
  10  10   0  169.28   11.00
  10  10   0  231.28   37.90
 -10  10   0  156.18   31.40
 -10  10   0  177.28   10.20
  10  10   0  169.58   10.00
 -10  10   0   84.99   35.80
 -10  10   0  165.48    9.80
  10  10   0  158.08   10.40
 -10  10   0  164.38   10.20
  10  10   0  238.88   34.20
 -10  10   0  164.08    9.80
 -10  10   0  170.58    9.70
  10  10   0  169.78   10.10
 -11 -10   0   20.10   38.50
  11 -10   0   22.20    4.50
 -11 -10   0   16.70    3.50
 -11 -10   0   33.30    4.00
  11 -10   0   25.30    3.40
  11 -10   0   26.00    3.10
 -11 -10   0   22.50   34.20
 -11 -10   0   20.20    2.30
  11 -10   0   24.80    2.70
  11 -10   0   18.70    2.80
  11 -10   0   15.40    2.70
 -11 -10   0   21.00    2.70
 -11 -10   0   13.70    2.70
  11 -10   0   50.39   38.20
  11 -10   0   32.10   38.10
  11  10   0   22.90    3.10
 -11  10   0   14.00   33.70
  11  10   0   37.50   42.60
  11  10   0   -4.30   34.40
  11  10   0   29.80    3.30
 -11  10   0   11.80    3.20
 -11  10   0   23.80    2.70
  11  10   0   27.60    3.20
 -11  10   0   25.50    2.70
 -11  10   0   26.30    3.30
 -11  10   0   -1.50   39.50
  11  10   0   15.60    3.50
  11  10   0   20.00    3.10
 -11  10   0   21.00    2.40
  11  10   0   25.90    4.70
 -12 -10   0   61.89    5.80
 -12 -10   0   96.79   44.30
  12 -10   0   76.19    7.90
 -12 -10   0   59.09    5.20
 -12 -10   0   37.10   45.90
 -12 -10   0   59.69    6.40
  12 -10   0   73.29    5.30
  12 -10   0  154.38   52.09
 -12 -10   0   56.89    6.20
  12 -10   0   68.19    5.70
 -12 -10   0   58.29    4.80
  12 -10   0   45.50   45.00
  12 -10   0   77.49    5.90
  12 -10   0   66.99    5.60
  12 -10   0   72.89    6.50
  12  10   0   75.49    5.90
  12  10   0   42.70   50.19
  12  10   0   70.19    5.80
 -12  10   0   66.99    5.00
  12  10   0   27.10   42.50
 -12  10   0   62.29    6.30
 -12  10   0   66.29    4.90
  12  10   0   82.09    6.90
  12  10   0   67.39    5.70
 -12  10   0   69.49    5.10
 -12  10   0  -25.30   43.10
  12  10   0   71.79    8.00
 -12  10   0   58.59    6.70
 -13 -10   0   13.40    3.20
 -13 -10   0   16.30    2.90
  13 -10   0   16.80    3.60
  13 -10   0   17.60    4.10
  13 -10   0   21.90    3.30
 -13 -10   0   15.00    3.10
 -13 -10   0   58.19   54.59
 -13 -10   0   18.50    4.30
  13 -10   0   11.80    3.60
 -13 -10   0  -12.40   59.89
 -13 -10   0   20.30    2.70
  13 -10   0    9.40    5.60
  13 -10   0   18.40    3.70
  13 -10   0  -15.80   58.79
 -13  10   0  -28.20   61.79
  13  10   0   12.40    3.60
 -13  10   0   16.60    3.00
  13  10   0   19.30    6.00
 -13  10   0   27.30    4.30
 -13  10   0   17.00    2.70
  13  10   0   14.50    3.40
  13  10   0   17.40    3.90
 -13  10   0   14.80    4.70
 -13  10   0   14.10    3.20
  13  10   0   13.20    4.60
  13  10   0  -69.89   61.69
  13  10   0   22.50    4.00
  13  10   0   55.49   51.99
 -14 -10   0   78.89    6.40
  14 -10   0   73.69    8.60
  14 -10   0   67.49   75.99
 -14 -10   0   73.19    6.20
 -14 -10   0  230.38   69.09
 -14 -10   0   77.69    7.10
  14 -10   0   10.50   68.69
  14 -10   0   74.49    7.10
  14 -10   0   76.59    7.30
  14 -10   0   74.19    8.00
  14 -10   0   77.59    7.60
 -14 -10   0   70.79    6.80
 -14 -10   0   76.69    8.50
  14 -10   0   70.39    7.50
 -14 -10   0   78.69    8.10
 -14  10   0   75.19    8.30
 -14  10   0   83.49    8.90
 -14  10   0   78.19   71.29
 -14  10   0   75.99    6.10
 -14  10   0   81.29    6.50
  14  10   0   64.29    8.20
  14  10   0   85.79    6.90
  14  10   0  -23.00   78.69
 -14  10   0   60.39   77.29
 -14  10   0   80.19    6.40
  14  10   0   79.39    9.60
  14  10   0   84.69    7.40
  14  10   0   89.59    7.20
  14  10   0   87.99    7.80
 -15 -10   0    0.30    3.50
 -15 -10   0   -3.30    6.60
 -15 -10   0    0.80    5.50
  15 -10   0   -4.60    4.20
  15 -10   0   -0.60    4.60
  15 -10   0   -0.50    5.70
  15 -10   0    1.20    5.80
  15 -10   0   -3.60    4.50
  15 -10   0    3.80    7.40
 -15 -10   0    3.00    4.40
 -15 -10   0   -1.00    4.20
  15  10   0    3.90    6.20
  15  10   0    0.30    5.00
  15  10   0    5.50    7.10
 -15  10   0    2.90    6.20
 -15  10   0    1.80    5.70
 -15  10   0    2.30    3.60
  15  10   0    1.50    4.80
  15  10   0   -1.50    4.40
  15  10   0   10.60    8.10
 -15  10   0   -2.80    3.60
 -15  10   0    0.20    3.40
   0 -11   0    6.70    1.10
   0 -11   0   19.30    9.20
   0 -11   0   16.60    9.20
   0  11   0   15.00    8.50
   0  11   0    5.30    1.80
   0  11   0    7.00    1.30
   0  11   0   10.70    9.00
  -1 -11   0   45.70    2.80
   1 -11   0   42.80    2.80
   1 -11   0   43.90    2.90
  -1 -11   0   44.90    2.80
   1 -11   0   47.00    2.90
   1 -11   0   43.80    3.40
   1 -11   0   41.90    2.90
  -1 -11   0   45.90    3.00
  -1 -11   0   43.20    2.90
   1 -11   0   47.20    3.00
  -1 -11   0   50.69    3.00
   1 -11   0   45.20    3.10
   1 -11   0   39.40   10.40
  -1 -11   0   47.10    2.90
  -1 -11   0   47.00    2.80
   1 -11   0   44.00    3.00
  -1 -11   0   52.69   10.80
  -1 -11   0   49.00    2.90
  -1 -11   0   45.40    3.10
   1 -11   0   40.10    2.80
   1 -11   0   44.00    2.90
  -1 -11   0   50.09    3.50
   1 -11   0   42.00    2.90
   1 -11   0   26.20   10.00
  -1 -11   0   45.50    3.10
  -1 -11   0   43.00    2.90
   1 -11   0   44.10    3.10
  -1 -11   0   39.10   10.00
  -1 -11   0   43.60    2.90
   1  11   0   50.09   10.20
   1  11   0   45.70    2.80
  -1  11   0   38.00    2.80
  -1  11   0   43.80    2.80
  -1  11   0   41.50    3.10
   1  11   0   50.59    3.00
  -1  11   0   21.50    9.70
   1  11   0   43.00    2.80
   1  11   0   47.50    2.90
  -1  11   0   47.90    3.60
   1  11   0   49.90    3.10
   1  11   0   49.40   10.30
   1  11   0   52.09    2.90
  -1  11   0   42.70    3.00
   1  11   0   46.20    2.90
  -1  11   0   42.40    3.10
   1  11   0   43.60    2.90
   1  11   0   55.79    3.10
  -1  11   0   39.20    3.00
[truncated: 47,108,692 more chars]
